# Supplementary material for: Comparative phylogenomics of the CBL-CIPK calcium-decoding network in the moss Physcomitrella, Arabidopsis, and other green lineages
Source: Front Plant Sci. 2014 May 14;5:187. doi: 10.3389/fpls.2014.00187 (PMC4030171; doi:10.3389/fpls.2014.00187)
Supplement: Supplementary file 6 [file DataSheet2.FASTA]

>Arabidopsis_thaliana_CIPK10_Q9C562
-SVLTDKYDVGRLLGQGTFAKVYYGRSILTNQSVAIKMIDKEKVMKGLIEQIKREISVMRIARHPNVVELYEVMATKTRIYFVMEYCKGGELFNKVAKGKLRDDVAWKYFYQLINAVDFCHSREVYHRDIKPENLLLDDNENLKVSDFGLSALADCKRQDGLLHTTCGTPAYVAPEVINRKGYDGTKADIWSCGVVLFVLLAGYLPFHDSNLMEMYRKIGKADFKAPSWFAPEVRRLLCKMLDPNPETRITIARIR-ESSWFRKGLHMKPTNLNAFDLIA-LSAGFDLAGLF-GDR--ESRFTSQKPASVIISKLEEVA-Q-RLKLSIRREAGLFKLERLKEGRKGILSMDAEIFQVTPNFHLVEVKKSNGDTLEYQKLVEDLRPALSDIVWVWQ
>Arabidopsis_thaliana_CIPK02_Q9LYQ8
-SVLTERYEVGRLLGQGTFAKVYFGRSNHTNESVAIKMIDKDKVMRGLSQQIKREISVMRIAKHPNVVELYEVMATKSRIYFVIEYCKGGELFNKVAKGKLKEDVAWKYFYQLISAVDFCHSRGVYHRDIKPENLLLDDNDNLKVSDFGLSALADCKRQDGLLHTTCGTPAYVAPEVINRKGYEGTKADIWSCGVVLFVLLAGYLPFHDTNLMEMYRKIGKADFKCPSWFAPEVKRLLCKMLDPNHETRITIAKIK-ESSWFRKGLHLKLATLNAFDIIA-LSTGFGLAGLF-GDR--ESRFASQKPASEIISKLVEVA-K-CLKLKIRQGAGLFKLERVKEGKNGILTMDAEIFQVTPTFHLVEVKKCNGDTMEYQKLVEDLRPALADIVWVWQ
>Persea_americana_Kinase_B0FM60
-GILMQRFELGRLLGQGTFAKVYHARNLKSSQSVAIKVIDKEKVLKGMIDQIKREIATMRLASHPNVVQLYEVMATKTKIYFVLEYVKGGELFNKVAKGKLKEDVARKYFQQLVSAVDFCHSRGVYHRDLKPENLLVDENENLKVTDFGLSALAESKRQDGLLHTTCGTPAYVAPEVISRKGYDGAKADIWSCGVILFVLLAGYLPFHDSNLMELYRKVGKAEYKCPNWFPPEVRRLLARILDPNPNTRISIAKIK-DNSWFKRGFEAKPQHLNAFDIIS-LSAGFDLSGLF-EDK--EARFASKQPASTIISKLEDIA-K-RLRLKVKKDEGILKLEGSKEGRKGVLSIDAEIFVVNPSFHLVEVKKSSGDTLEYQKLWQDMRPALTDIVWAWQ
>Populus_trichocarpa_CIPK22_A0MNK8
-NVLMQKYEIGRLLGQGTFAKVHHARDLKTGMSVAIKMIDKEKVFKGMMDQIKREISVMRLIRHPNVVELYEVMATKTKIYFVMEYVKGGELFNKVAKGKLKEDVARKYFQQLISAVDYCHSRGVSHRDLKPENLLLDENENLKVSDFGLSALAESKRQDGLLHTTCGTPAYVAPEVINRKGYDGAKADIWSCGVILYVLLAGYLPFRDPNLMEMYRKIAKGEFKCPNWFAPEVRKLLSKILDPNPNTRISMAKIM-ENSWVRKDLQSRPCNLNAFDIIS-FSAGFDLSGLF-EEK--EVRFTSNKPASTIISKLEDIA-K-RLRLKIKNDGGLLKIEGSKEGRKGVMGIDAEIFEITPFFHLVEMKKSSGDTVEYQKVVQDIRPALKDIVWSWQ
>Ricinus_communis_CIPK-like_B9T650
-------------------------------MSVAIKIIDKEKVLKGMIDQIKREISVMRLIRHPNVVELYEVMATKTKIYFVMEYVKGGELFNKVAKGKLKEDAARKYFQQLISAVDYCHSRGVCHRDLKPENLLLDENGNLKVSDFGLSALAESKRQDGLLHTTCGTPAYVAPEVINRKGYDGAKADIWSCGVILFVLLAGYLPFHDSNLMELYRKIGKAEFKFPNWFAPEVRKLLSKILDPNPSTRISMARIM-ENSWFRKGLEPRPCNLNAFDIIS-YSSGFDLSGLF-EEK--EVRFTANKPAAIIISKLEDIA-K-RLRLKTKKDGGLLKLEGSKEGRKGVLGIEAEIFEITPCFHLVEMKKCSGDTLEYQRVLEEMRPALKDIVWSWQ
>Prunus_persica_CIPK03_ppa004815m
-SVLMQRYEMGRLLGQGTFAKVHHARNLKTGISVAIKIIDKERVLKGMIDQIKREISVMRLIRHPNVVELYEVMASKTKIYFVMEYVKGGELFNKVSKGKLKEDVARKYFQQLISAVDYCHSRGVCHRDLKPENLLLDENENLKVSDFGLSALGESKRQDGLLHTTCGTPAYVAPEVINRKGYDGTKADIWSCGVILYVLLAGYLPFHDSNLMEMYRKIGKGDFKFPNWFSPEVRKLLSKILDPNPKTRISMAKIM-QNSWFRKGLVQTPSNLNAFDIIS-YSAGFDLSGLF-EQK--EVRFTSNKTAPTIISKLEDIA-K-RLRLKIKRDGGLLKMEGSTEGRKGVLGIETEIFEITPFFHLVEVKKCSGDTLEYQKVMKDIRPALKDIVWTWQ
>Vitis_vinifera_CIPK07_A5BJJ8
-SILMQRYELGKLLGQGTFAKVHHARNLKTGTSVAIKIIDKEKILKGMVDQIKREISVMRLVRHPNVVELYEVMASKTKIYFVMEYAKGGELFNKVAKGKLKEDVARKYFQQLISAVDFCHSRGVYHRDLKPENLLLDENGNLKVSDFGLSALAESKHQDGLLHTTCGTPAYVAPEVINRKGYDGAKADIWSCGVVLFVLLAGYLPFHDSNLMELYRKIGKAEYRFPNWFPSEVRRLLSKILDPNPKTRISITKIM-ENSWFQKGLDPVLSNLNAFDIIS-FSAGFDLSGLF-EEK--EVRFTSRQPASAIISKLEDIA-K-RLMLKVKKDGGLLKMEGSKEGRKGVLSIDAEIFEVTPSFHLVEVKKSSGDTLEYQKIVQEIRPALKDIVWAWQ
>Vitis_vinifera_CIPK13_C4P7W2
-NVLMQRYDVGRLLGQGNFAKVYYGRDLKTGQSVAIKVIDKEKIFKGLIDQTKREISVMKLVKHPNVIQFYEVMATKTKIYFVMEYAKGGELFNKVAKGRLMEDFARNYFQQLISAVDFCHSRGVYHRDLKPENLLLDENGVLKVTDFGLSALAESKHQDGLLHTTCGTPAYVAPEVINRKGYDGAKADIWSCGVILFVLLAGYLPFHDSNLMEMYRKIGKADYKCPNWFPSEVRRLLSKILDPNPNTRISIAKIM-VNPWFRRGFIPKPTNLNAFDIIS-LSTGFDLSGLF-ATK--EVQFTSRQPATAIISKLEEIA-R-RLRLKIKKDGGLLKLEGSVEGRKGPLSIDAEIFEFTSSFHLVEMKKSSGDTLEYQKILQEIRPALKDIVWAWQ
>Glycine_max_CIPK05_Gm0021x00079
-SVLMQRYELGRLLGQGTFAKVYHARNLITGMSVAIKVIDKERILKGMIDQIKREISVMRLIRHPHVVELYEVMASKTKIYFVMEHAKGGELFNKVVKGRLKVDVARKYFQQLISAVDYCHSRGVCHRDLKPENLLLDENENLKVSDFGLSALAESKCQDGLLHTTCGTPAYVSPEVINRKGYDGMKADIWSCGVILYVLLAGHLPFHDSNLMEMYRKIGRGEFKFPKWLAPDVRRLLSRILDPNPKARISMAKIM-ESSWFKKGLEKPPCNLNAFDIIS-FSTGFDLSGLF-EDK--ETRFMSKKPASIIISKLEEVC-K-QLRLKVKKDGGLLKLEGSKEGRKGTLGVDAEIFEITPHFHMVELRKCNGDTMEYQKLFQDIRPSLKDIVWTWQ
>Populus_trichocarpa_Predicted_B9IPI5
-NVLMERYDFGRLLGQGNFAKVYYGRNLKTGQSVAIKVIDKEKVLKGLMDQIKREISVMRLVKHPNVLQLYEVMATKNKIYFVIEYAKGGELFNKVAKGRLKEDVARTYFQQLISAIDFCHSRGVSHRDLKPENLLLDENGGLKVSDFGLSAAAESRRQDGLLHTTCGTPAYVAPEVIYRKGYDGAKADIWSCGVVLFVLLAGYLPFHDANLILMYRKIRKAEYKFPNWFSPEMCRLLSRMLDPNPKTRISITKIM-ENSWFRKGLDSNPTSLNAFDIIS-LSSGFDLSGLF-AKK--EKKFISMHSASTITSKLEDIA-R-LLKLKVKKDGGLLKLEGSEKGRKGALSIDTEIFEFTPSFHLVEVKSSSGDTLEYLQILNGIRPALKDIVWAWQ
>Ricinus_communis_CIPK-like_B9S4C5
-NVLMQRYDFGRLLGQGNFAKVYYARNIKTGQSVAVKIIDKEKILKGLINQIKREISVMKLVKHPNVLQLYEVMASKAKIYFVIEYAKGGELFKKVAKGRLKEDAARNYFQQLISAVDFCHSRGVYHRDLKPENLLLDENGILKVSDFGLSALVESNSQDGLLHTTCGTPAYVAPEVISRKGYDGAKADIWSCGVILYVLLAGFLPFHDANLILLYRKISKAEYKFPNWFSPEVRKLLSKILDPNPTTRISIAKIM-ENSWFRKGFTAKPTSLNAFDIIS-LSSGFNLSGFF-SRK--ETTFTSVHSATTIISKIEDTA-R-DLRLEVKKHGGLLKLEGSKGGRKGALSIDAEIFEFTPSFHLVEVKKSGGDTLEYLHILEGLRPALKDIVWVWQ
>Vitis_vinifera_CIPK11_C4P7W0
-AVLMNRYELGRLLGQGTFAKVYYARNLKTGQSVAIKVIDKEKVVKGLKDQIKREISVMKLARHPNVLQLYEVMATKSKIYFVMEYAKGGELFKKVAKGKLKEEVAWKYFRQLIDAVDFCHSRGVYHRDLKPENLLLDENDNLKVSDFGLSAMAECKHQDGLLHTTCGTPTYVAPEVINKKGYDGAKADIWSCGVVLFVLLAGYLPFHDSNLIEMYRKISKAEFKCPNWFSPDVRRLLQKILDPNPNTRISIAKIK-ESSWFRRGLKSKPTNLNAFDIIS-ISAGFDLSGLF-EEK--KAIFTFRKPAAVIISRLEEIA-K-HLRLKVMKDAGFMKFEGLKEGKKGILSIDAEIFEVTPSFHLVEVKKSNGDTLEYQKLLEDIRPALQDIVWTWQ
>Populus_trichocarpa_CIPK02_A0MNJ0
-SVLTQKYEVGRLLGQGTFAKVYFARNIKTNQSVAIKLIEKEKVLRGLVDQIKREIYVMRLVRHPNIIKLYEVLATKSKIYFVMEYAKGGELFNKVSKGRLKEDVAWKYFQQLINAVDFCHSRDVYHRDIKPENLLLDENENLKISDFGLSALAESKRQDGLLHTTCGTPAYVAPEVIKRKGYDGAKADIWSCGVVLFVLLAGYLPFHDTNLMEMYRKIDKAEFKCPNWFPTDARKLLRKILDPNPNTRISIAEIK-ESSWFRKGLPRQPPYLNAFDIIS-LSAGFDLSGLF-DDR--EARFTSAQPASVVISKLEDIS-K-CLKLKVMKDAGLLKMEGMKEGRKGLLAIDAEIFELTPNFHLVELKKTNGDTLEYQKMLEDIRPALKDIVWLWQ
>Populus_trichocarpa_CIPK14_A0MNK1
-SVLTKNYEVGRLLGQGTFAKVYFARSIRTNLSVAIKVIDKEKVLKGLVNQIKREISVMRLVRHPNIVQLYEVLATKSKIYFVMEYAKGGELFDKVAKGRLKEDVAQKYFQQLINAVDFCHSRGVYHRDIKPENLLLDENENLKISDFGLSALTESKQQDGLLHTTCGTPAYVAPEVINRKGYDGTKADIWSCGVVLFVLLSGYLPFHDSNLMEMYRKIGRAEFKCPNWFPTDARRLLRKILDPNPSTRISMAEIK-ESSWFRKGKEVAPPSLNAFDIIS-LSAGFDLSGLF-EER--EARFTSIQPASVIISKLEDIA-K-RQKLKVIKDAGLLKLEGMEEGRKGPLSVDAEIFEVTPNIHFVEVKKSNGDTLEYQKILEAIRPALNDIVCVWQ
>Ricinus_communis_CIPK-like_B9RVE7
-SVLTQKYETGRLLGQGTFAKVYYARSIRTNQSVAIKVIDKEKILRGLVEQIKREISVMRIVRHPNVVQLYEVLATKSKIYFVMEYCKGGELFNKVAKGKLKEEAARKYFQQLINAVDFCHSRGVYHRDIKPENLLLDENENLKITDFGLSALADCKHQDGLLHTTCGTPAYVAPEVINRRGYDGAKADIWSCGVVLYVLLAGYLPFHDSNLMEMYRKIGRAEFKCPNWFPQDARRLVFKMLDPNPNTRISIAKIK-ESSWFKKGLNSKPPKLNAFDIIS-LSAGFDLSGLF-DER--EARFTSMQPASVIISKLEEIA-K-RLRLKITKDAGLLKMEALEEGRKGLLSIDAEIFEVTPNFHLVEVKKSNGDLYEYQKILDDIQPALHDIVCVWQ
>Prunus_persica_CIPK07_ppa005370m
-NVLMQRYEIGRVLGQGTFAKVYYARSLITNQGVAIKVIDKDKIMKGLMDQIKREISVMRLVRHPNIIHLYEVMATKTKIYFVIECAKGGELFNKVAKGKLKEDVARKYFQQLINALDFCHSRGVYHRDIKPENLLLDENDNLKISDFGLSALAESKRQDGLLHTTCGTPAYVAPEVINRRGYDGVKADIWSCGVVLYVLLAGYLPFHDPNLMEMYRKIGKAEFRCPNWFSPEARRLLYKMLDPNPNTRVSLAKVK-ESSWFRKGTNSKPPNLNAFDIIS-LSAGFDLSGLF-EKR--EARFTSRQPGPVIISKLEEMA-K-HLKLKVKKDDGLLKMDALKEGRMGILSIDAEIFQITPTFHLVELKKSNGDTLEYQKMLEDIRPALQDIVWVWQ
>Mimulus_guttatus_CIPK12_mgf012372m
-SILMQRYELGKLLGQGTFAKVYHARDIKTGATVAIKVINKKKILKDLMDQIKREISVMSLVRHPNIVQLYEVMATKEKIYFVIEYVKGGELFNKVAKGKLKEDAARKYFQQLISAVDFCHSRGVYHRDLKPENLLLDENGNLKISDFGLSALAESKRQDGLLHTTCGTPAYVAPEVINGRGYDGAKADIWSCGVILFVLLSGYLPFRDSNLMEMYKKIGKAEFKCPNWINPDARRLISKILDPNPNTRISISKIM-QNSWFRRGFNKSPVNLNAFEIIS-LSAGFDLSGLF-EEK--ECKFMSNQSAKTIVSKLEELG-K-RLKMKVAKNGGLVKFEGTKQGRKGVVCIDAEIFEVSPNYHLVEMKKSNGDTLEYQKLMQEIRPSLKDIVWTWQ
>Oryza_sativa_CIPK18_Q5W736
-NILLRRYEIGKLLGQGTFAKVYHGRNIVTSQSVAIKVIDKDKIFKGLMDQIKREISVMKLVRHPNIVQLYEVMATKSKIYFVLEYVKGGELFNKVAKGRLKEDAARKYFQQLVSAVDFCHSRGVYHRDLKPENLLVDENGNLKITDFGLSALAESRRQDGLLHTTCGTPAYVAPEVISRKGYDGVKVDTWSCGVILFVLMAGYLPFQDSNLMEMYRKIGKAEFKCPAWFSSDVRKLVSRILDPNPRSRMPITKIM-ETYWFKKGLDSKLTNLNAFDIIS-LSEGFDLSGLF-EEK--EARFTSSQSASAIISKLEDVA-S-CSKLTVKKEGGVLKMEGASEGRKGVLAIDAEIFEVTPSFHLVEIKKNNGDTLEYQHLWEDMKPALKDIVWAWQ
>Sorghum_bicolor_CIPK15_C4P7U2
-NILMHRYEVGKLLGQGTFAKVYHARNIETSQSVAIKVIDKDKIFKGLMEQIKREISVMKLVRHPNIVQLYEVMATKSKIYFVLEYVKGGELFNKIAKGKLREDPARKYFQQLVSAVDFCHSRGVYHRDLKPENLLVDENGNLKISDFGLSALAESRRHDGLLHTTCGTPAYVAPEVISRKGYDGAKVDTWSCGVILFVLMAGYLPFQDSNLMEMYRKIGKADFKCPPWFPSDVRKLVSRILDPNPRTRMPITKIV-ECFWFKKGIDNKVTNLNAFDIIS-LSEGFNLSGLF-DDK--ETRFTSSQPASTIISKLEDVA-T-CSKLTVKKEGGVLKMKGENEGRKGVLSIDAEIFEVTPSFHLVEIKKNNGDTIEYENLFQEMKPALKDIVWAWQ
>Zea_mays_CIPK15_B6SW34
-NILMQKYEVGKLLGQGTFAKVYHARNIETSQSVAIKVIDKDKIFKGLMEQIKREISVMKLVRHPNIVQLYEVMATKSKIYFVLEYVKGGELFNKIAKGKLREDASRKYFQQLVSAVDFCHSRGVYHRDLKPENLLVDENGNLKISDFGLSALAESRRQDGLLHTTCGTPAYVAPEVISRKGYDGAKVDTWSCGVILFVLMAGYLPFQDSNLMEMYRKIGKADFKCPPWFPSDVRKLVSRILDPNPRTRMPITKIV-ECFWFKKGIDNKITNLNAFDIIS-LSEGFNLSGLF-EEK--EARFTSSQSASTIISKLEDAA-T-CSKMTIKKEGGVLKMEGANEGRKGVLSIDAEIFEVTPAFHLVEIKKNNGDTLEYENLFQDMKPALKDIVWAWQ
>Hordeum_brevisubulatum_CIPK00_A5HLX6
--------------------------------------------MKGLTDQIKREISVMKLVKHPNIVQMYEVMATKTKIYFVLEHVKGGELFNKVQRGRLKEDAARKYFQQLICAVDFCHSRGVYHRDLKPENLLLDENSNLKVSDFGLSTISECRRLDGLLHTSCGTPAYVAPEVINRKGYDGAKADIWSCGVILFVLLAGYLPFQDKNLMNMYKKIGKAEFKCPSWFSSDIRRLLLRILDPNPSTRISIERIM-EHPWFRKGLDAKLSNLNAFDIIS-LSNGLDLSGMF-EDR--ESKFTSTNSASTIVSKIEDIA-K-GMRLKLVKDGGMLKMEGSKPGRKGVMSIDAEIFEVTPDFHLVELKKTNGDTLEYQRVLQEMRPALKDIVWAWQ
>Oryza_sativa_CIPK02_Q7X996
-NMLMKKYEMGKLLGQGTFAKVYHARNTETSESVAIKMIDKEKVLKGLMDQIKREISVMKLVRHPNIVQLYEVMATKTKIYFVLEHVKGGELFNKVQRGRLKEDAARKYFQQLICAVDFCHSRGVYHRDLKPENLLLDENSNLKVSDFGLSALADCKRQDGLLHTTCGTPAYVAPEVINRRGYDGAKADIWSCGVILFVLLAGYLPFHDKNLMDMYKKIGKAEFKCPSWFNTDVRRLLLRILDPNPSTRISMDKIM-ENPWFRKGLDAKPSNLNAFDIIS-LSTGLDLSGMF-EEK--ESKFTSTSTASTIISKIEDIA-K-GLRLKLTKDGGLLKMEGSKPGRKGVMGIDAEIFEVTPNFHLVELKKTNGDTLEYRKVLQEMRPALKDIVWAWQ
>Sorghum_bicolor_CIPK25_C4P7S7
-NVLMHKYEMGKLLGQGTFAKVYHARNTKTSESVAIKVIDKDKVMKGLIDQIKREISVMKLVRHPNIVQLYEVMATKTKIYFVLEHVKGGELFNKVQRGRLKEDAARKYFQQLICAVDFCHSRGVYHRDLKPENLLLDENSNLKVSDFGLSALAECQRQDGLLHTTCGTPAYVAPEVINRKGYDGAKADIWSCGVILFVLLAGYLPFHDKNLMDMYKKIGKAEFKCPCWFSTDARRLLLRILDPNPSTRISMEKIM-ENPWFRKGLDAKPTNMNAFDIIS-LSTGLDLSGLF-EER--EYKFTSTNTSSTIVSKIEDVA-K-NLRLKLTKDGGLLKMEASKPGRKGVMGIDAEIFEVSPNFHLVEIKKTNGDTLEYQKVLREMRPALKDIVWAWQ
>Brachypodium_distachyon_CIPK04_Bradi1g17820.1
-NILMQKYEMGKMLGQGTFAKVYHARNIQTSQSVAIKVTDKEKVLKGLTDQIKREISVMKLVKHPNIVQMYEVMATKTKIYFVLEHVKGGELFNKVQRGRLKEDAARKYFQQLICAVDFCHSRGVYHRDLKPENLLLDEHSNLKVSDFGLSTISECRRHDGMLHTSCGTPAYVAPEVINRKGYDGAKADIWSCGVILFVLLAGQLPFHDKNLMNMYKKIGKAEFKCPSWFSTDIRRLLLRILDPNPSTRISIEKIM-ENPWFRKGLDAKPTNLNAFDIIS-LSTGLDLSGLF-EES--ESKFTSTSTASTILSKIEDTA-K-SLRLKLTKDGGLLKMEGSKPGRKGVMSIDAEIFEVTPSFHLVELKKANGDTLEYQKVLQEMRPALKDIVWAWQ
>Zea_mays_CIPK15_B6SXL5
-IILMHKYEMGRLLGQGTFAKVYHARNTRTSVSVAIKVIDKGKVVKGLVDQIKREISAMKLVRHPNVVQLNEVIATKTKIYFVLEYVKGGELLAKVKRGRLKEDVARKYFQQLICALDFCHSRGVYHRDLKLENLLLDENSDLKVSDFGLSALAECRRQDGLLHTTCGTPAYVAPEVINRKGYDGAKADIWSCGVILFVLLAGYLPFYDKNLIDLYKKIDSADFRCPTWFSTHVRRLLLRILDPTPGTRISIEKIM-ENPWFRQGLDHAPANMNAFDIISHLSSGLDLSGLF-QT---ESKFTSTNTSSAIISKIEDIA-K-DLRLKLTKDGGLLKMEASKPGRKGVMRIDAEIFEVSPNFHLVEIKKTNGDTLEYQKVMQEMRPALKDIVWAWQ
>Oryza_sativa_CIPK10_Q10LQ2
-NILMKRYEIGKLLGQGSFAKVYHGRNIKNSQSVAIKVIDKEKILKELMDQIRREISVMNLVRHPCIVQLYEVMATKTKIYFILEYVKGGELFNKVRRGRLKEEVARKYFQQLISAIDFCHSRGVYHRDLKPENLLLDENRNLKISDFGLSALAECKRQDGLLHTTCGTPAYVAPEVINRKGYDGAKADVWACGVILYVLLAGYLPFQDKNVINMYKKICKAEFKWPSWFSSDIRKLLRRILDPNPATRISVSEIM-EDPWFRVGLNSDLTSLNAFDIIS-LSSGFDLSAMF-EDE--ESKFTSTNTATTITKKLEDVA-K-NLRLKFLKNGGLLKMEGSKPGRKGVMSINAEIFQITPDFHLVEFTKINGDTLEYQKVKQEMRPALKDIVWAWQ
>Brachypodium_distachyon_CIPK08_Bradi1g63080.1
-NILMQRYEMGRLLGQGSFAKVYYGRDVNTSQSVAIKVIDKEKIFKGLMDQVRREISVMKLVKHPNIVQLYEVMATKTKIYFVLEYVKGGELFNKVQRGRLKEDVARKYFQQLNSAVDFCHSRGVYHRDLKPENLLLDEDRNLKISDFGLSALAECKRQDGLLHTTCGTPAYVAPELISKKGYDGAKADIWACGVILYVLLAGYLPFQDKNLMDMYKKIYKAELKWPSWFSSDARRLLRRILDPNPATRISFSEIM-ENPWFTTGLNSEVTNLNAFDIIA-LSSGFDLSGMF-GDK--ESKFTSTNTAITIIRKLEDIA-K-SLRLKLIKDGGLLKMESLQPGRKGAMSINTEIFQFTPNFHLVEIKKINGDTLEYQNVMQSMRPALKDIVWAWQ
>Sorghum_bicolor_CIPK19_C4P7R9
-NILMHRYEMGKLLGIGSFAKVYHARNVKTSQSVAIKVIDKDKILKGLMDQITREISVMKLVKHPNIVQLYEVMATKTKIYFVIEYVKGGELFNKVQRGRFKEDVARAYFQQLISAVDFCHSRQVYHRDLKPENLLLDGSHNLKISDFGLSALPDCKRKDGLLHTVCGTPAYVAPEIISRKGYDGAKADIWACGVILYVLLAGYLPFQDKNLMDMYKKICKAELKWPSWFSSNVRKLLRRILHPNPNRRISIEEIM-KHPWFKIGLDARVTNLNAFDIIS-LSNGFDLSGIF-ENE--ESKFTSTNTTLTIVTKLMEVA-K-NLGLRVIKNGGLLKMEVSQPRIKGVMSINVEIFRITPNFHLVEIKRINGDSLEYQNFMQGMRPALKDIVWAWL
>Zea_mays_CIPK15_B6SH63
-NILMQRYEMGKLLGKGSFAKVYHARNVKTSESVAIKVIDKDKIKKGLMDQIIQEISVMKLVKHPNIVQLYEVMATKTKIYFVIEYVKGGELFKKVQRGRLKEDVARTYFQQLISAVDFCHTRQVYHRDLKPENLLLDGSHNLKISDFGLSALPNCKRKDGLLHTICGTPAYVAPEVISQKGYDGAKADIWACGVILYVLLAGYLPFQDKNMMDMYKKICKAELKWPSWFSSDVRKLLRRILHPNPNRRISIEEIR-THPWFRIGLDARLTILNAFDIIS-LSNGFDLSGIF-ENK--ESKFMSTNTAMTIITKLMEVA-K-SLDLKVIKTGGLLNMEAAKSGIKGVMSINAEIFQITPNYHLVEIKKINGDILEYHNFMQSMRPALEDIVWAWH
>Solanum_lycopersicum_CIPK01_SL1.00sc05805-154.1.1
-SILMERYEVGRLLGQGTFAKVYYARNIKTGQSVAIKVIDKEKVVRGLMNQIKREISVMKLVRHPNIVHLYEVMATKTKIYFIMEYCKGGELFNKVAKGRLKEDAARKYFQQLINAVDFCHSRGVYHRDLKPENLLLDDDENLKISDFGLSALVESKHQDGLLHTTCGTPAYVAPEVINRRGYDGTKADIWSCGVVLYVLLAGYLPFQDSNLMEMYRKIGKADYKCPSWFPPEARRLLSRMLDPNPSSRISLAKIR-ASSWFRRGISTSIPKLNAFDIIS-LYAKFDLSRLF-EEK--ETKFTSRKTASVIISKLENIA-K-HLKLKVCRDAGLLKFEGTKEGKKGTLSIDVEIFEVVEAFHLVEVKKSNGDTLEYQQILEGLRPGLQDIVWTWQ
>Prunus_persica_CIPK08_ppa005839m
-KVLMQKYEIGRLLGQGNFAKVYHARHLQTGQNVAIKVINKEKVTKGLTDQTKREISVMRLVKHPNIVQLYEVMATKTKIYFVLEYVKGGELFHKVSKGRLKEDMARMYFQQLISAVDFCHSRGVYHRDLKPENLLLDENGTLKISDFGLSALAESKRQDGLLHTTCGTPAYVAPEVVGRKAYDGEKADIWSCGVILYVLLAGCLPFHDTNLIQMYKKIGKAEYKCPSWFSVEVRKLLSRILNPNPNKRILISNVM-ESPWFRKGFSSKPTNLNAFDIIS-LSSGFDLSGLF-MGK--EAQFTSVQSASSIISKLEDIA-Q-QLRLKV-KDGGLLKLEKSKDGRKGALSIETEIFEFTPSFYLVEMKKSNGDTLEFKKILEDIRPALKDIVWAWQ
>Vicia_faba_CIPK01_B2ZYT7_
-------------------------------------------------------ISVMRLVRHPHVVELYEVMASKTKIYFVMEYVKGGELFDKISKGKLNHDDARRYFQQLISAVDYCHSRGVCHRDLKPENLLLDENGNLKVSDFGLSALADTKRQDGLLHTTCGTPAYVAPEVINRKGYDGTKADIWSSGVILFVMLAGFLPFRDPNLIEMYKKIGKADFKYPNWFSSDVRRLLSKILNPNPKSRISLAKIM-ESSWFKKGLK-KPSNLNAFDIIS-FSSGFDLSSLF-EET--EMRFTSYKPASVIISKFEEIC-K-SLGLKLKKGGGLLKLESSKEGRKGRLGINAEIFEITPAFHLVELKKSNGDTLEYQKLLESVRPSLKDIVWTWQ
>Glycine_max_CIPK12_Gm0015x00295
-NILMQKYELGRLLGQGTFAKVYYARSTITNQSVAVKVIDKDKVIKGQADHIKREISVMRLIKHPNVIELFEVMATKSKIYFVMEYAKGGELFKKVAKGKLKEEVAHKYFRQLVSAVDFCHSRGVYHRDIKPENILLDENENLKVSDFRLSALAESKRQDGLLHTTCGTPAYVAPEVIKRKGYDGAKADIWSCGVVLFVLLAGYFPFHDPNMMEMYRKISKAEFKCPSWFPQGVQRLLRKMLDPNPETRISIDKVK-QCSWFRKGPNGRCVSINAFDIIS-LSPGFNLCGFF-EDR--EARFTSRQPASVIISRLEEIA-K-QMRMKIKRAAGLLKLEGLHEGRKGILSIDTEIFEVTPLLHLVEVKKSNGDTLEYEKILEDIRPALKDVVWVWQ
>Glycine_max_CIPK18_Gm0136x00060
-HVLMQRYELGRLLGQGTFGKVYYARSTITNQSVAIKVIDKDKVMRGQAEQIKREISVMRLARHPNIIQLFEVLANKSKIYFVIEYAKGGELFNKVAKGKLKEDVAHKYFKQLISAVDYCHSRGVYHRDIKPENILLDENGNLKVSDFGLSALVDSKRQDGLLHTPCGTPAYVAPEVIKRKGYDGTKADIWSCGIVLFVLLAGYLPFHDPNLIEMYRKISKAELKCPNWFPPEVCELLGMMLNPNPETRIPISTIR-ENSWFKKGQNIKPLSINAFDIIS-RSVGFDLSRFF-DEK--EARFSSRLPANVIISKLEDIA-N-QLRMKIKKAAGLLKLESLNEGRKGVLSIDAEIFEVTPCFHMVEVKKSNGDTLEYQKILEDIRPALQDIVWVWQ
>Glycine_max_CIPK19_Gm0194x00038
-HVLMHRYELGRLLGQGTFGKVYYARSTITNHSVAIKVIDKDKVMKGQAEQIKREISVMRLARHPNIIQLFEVLANKNKIYFVIECAKGGELFNKVAKGKLKEDVAHKYFKQLINAVDYCHSRGVYHRDIKPENILLDENGNLKVSDFGLSALVDSKRQDGLLHTPCGTPAYVAPEVIKRKGYDGTKADIWSCGIVLFVLLAGYLPFHDPNLIEMYRKISKAELKCPNWFPQEVCELLGMMLNPNPDTRIPISTIR-ENCWFKKGPNIKPLSINAFDIIS-RSVGFDLSRFF-DEK--EARFSSRLPANVIISKLEDIA-K-QLRMKIKKAAGLLKLESLNEGRKGVLSIDAEIFEVIPCFHMVEVKKSNGDTLEYQKILEDIRPSLHDIVWVWQ
>Glycine_max_CIPK11_Gm0121x00190
-NVLMEKYEFGKLLGQGNFAKVYHARDVRTGESVAVKVIDKEKVLKGLVDQTKREISIMRLVKHPNVLQLYEVLATKTKIYFIIEYAKGGELFNKVAKGRLTEDKAKKYFQQLVSAVDFCHSRGVYHRDLKPENLLLDENGVLKVADFGLSALVESHRQKDMLHTICGTPAYVAPEVISRRGYDGAKADVWSCGVILFVLLAGHLPFYDLNLMSLYKKIGKAEYKCPNWFPFEVRRLLAKILDPNPNTRISMAKVM-ENSWFRKGFKPKPAHFNAFNIIS-LSAGLDLSGLF-AGD--DTKFTFMSSASSIMSTMEDIA-R-TLRMEIIKDGGLLKLERSKEGRKGPLSIDAEIFEVAPSFHLVELKKSSGDTLEYQKILEDLRPALKDIVGVWQ
>Glycine_max_CIPK15_Gm0139x00028
-NVLMEKYEFGKLLGQGNFAKVYHARDVRTGESVAVKVIDKEKILKGLVDQTKREISIMRLVKHPNVLQLYEVLATKTKIYFIIEYAKGGELFNKIAKGRLTEDKARKYFQQLVSAVDFCHSRGVYHRDLKPENLLLDENGVLKVADFGLSALVESHRQKDMLHTICGTPAYVAPEVISRRGYDGTKADVWSCGVILFVLLAGHLPFYDLNLMSLYNKIGKADYKCPNWFPFEVRRLLAKILDPNPNTRISMAKLM-ENSWFRKGFKPKPSQFNAFNIIS-LSAGLDLSGLF-AGD--DTKFTFMSSASSIMSTMEDIA-R-VLSMEIIKDGGLLKLERSREGRKGPLSIDAEIFEVAPSFHLVELKKSCGDALEYQKILEDLRPALKDIVGVWQ
>Oryza_sativa_CIPK05_Q9LWM4
-SILMNRYELGRMLGQGTFAKVYHARNLASNQSVAIKVIDKEKVLRGMIDQIKREISIMRLVRHPNIVQLHEVMASKSKIYFAMEYVRGGELFSRVARGRLKEDAARKYFQQLIGAVDFCHSRGVYHRDLKPENLLVDENGNLKVSDFGLSAFKECQKQDGLLHTTCGTPAYVAPEIINKRGYDGAKADIWSCGVILFVLLAGYLPFHDSNLMEMYRKISKGDVKFPQWFTTDVRRLLSRLLDPNPNIRITVEKLV-EHPWFKKGYKPAPVSLNAFDIIS-LSKGFDLSGLF-ENK--DSRFMTQKPASAIVSKLEQIA-E-TESFKVKQD-GLVKLQGSKEGRKGQLAIDAEIFEVTPSFFVVEVKKSAGDTLEYEKFCKGLRPSLRDICWDGQ
>Brachypodium_distachyon_CIPK14_Bradi2g06550.1
-AILMNRYELGRMLGQGTFAKVYHARHLASNQSVAIKVIDKEKVLRGMIEQIKREISIMRLVRHPNVVHLHEVMASKSKIYFAMEYVRGGELFGKVARGRLKEDAARKYFQQLIGAVDFCHSRGVYHRDLKPENLLVDEHGNLKVSDFGLSALKECQKQDGLLHTTCGTPAYVAPEIINKKGYDGAKADIWSCGIILFVLLAGYLPFQDSNLVEMYRKISKGDVRYPHWFTSDVRKLLCKLLDPNPNSRITIEKLV-EHPWFKKGYKPAPVSLNAFDIIS-LSKGFDLSGLF-DDK--NSRFMTQKPASAIVSKLEQIA-E-TESFKVKQD-GLVKLQGSKEGRKGQLAIDAEIFEVTPSFYVVEVKKSAGDTLEYERFCKDLRPSLNDICWNGQ
>Sorghum_bicolor_CIPK20_C4P7S9
-TILMNRYELGRMLGQGTFAKVYHGRNLASSQSVAIKVIDKEKVLRGMIDQIKREISVMRLVRHPNVVQLHEVMASKSKIYFAMEYVRGGELFARVARGRLKEDVARRYFHQLIGAVDFCHSRGVYHRDLKPENLLVDEHGNLKVSDFGLSALKECQKQDGLLHTTCGTPAYVAPEIISKKGYDGAKADIWSCGVILFVLLAGYLPFHDSNLMEMYRRISRGDVKYPQWFSSDLRRFMSKLLDPNPNTRITIEKLV-EHPWFKKGYKPAPSSLNAFDIIS-HSKGFDLSGLF-AVK-SNSRFMTQKPASAIVSKLEQIA-E-TESFMVKQD-GLVKLQGSKEGRKGQLAIDAEIFEVTPAFYVVEVKKSAGDTLEYERFCKGLRPSLSDICWSSQ
>Zea_mays_CIPK15_B6THP4
-TILMNRYELGRTLGQGTFAKVYHGRNLASGESVAIKVIDKEKVMRGMIDQIKREISVMRLVRHPNVVQLHEVMASKSKIYFAMEYVRGGELFARVARGRLKEDAARRYFHQLVGAVDFCHSRGVYHRDLKPENLLVDEHGNLKVSDFGLSALRECQKQDGLLHTTCGTPAYVAPEIINKKGYDGAKADIWSCGVILFVLLAGYLPFHDANLVEMYRKISRADVKYPQWFSPELRRLMPKLLEPNPNNRITIEKLV-EHPWFKKGYRPAPASLNAFDIIS-HSRGFDLSSLF-EVK-SNSRFMTQKPASAIVSKLEQIA-E-TERFMVKQD-GLVKLQGSKQGRKGQLAIDAEIFEVTPAFHVVEVKKSAGDTLEYEMFCKGLRPSLSDICWSSR
>Brachypodium_distachyon_CIPK19_Bradi2g32590.1
-TVLMNRYELGRTLGHGTFAKVHHARSLMSNHSVAIKVIDKEKVMRGMIDQIKREISIMRLVRHPNIVQLHEVMASKTKIYFVMEHVRGGELFSKVAKGRLKEEVARKYFQQLIGAIDFCHSRGVYHRDLKLENLLLDDTDNLKVSDFGLSALRESQRPDGLLHTTCGTPSYVAPEIINNKGYDGVKADVWSCGIILFVLLAGYLPFHDSNIMEMYRKIGKGEFKSPHWFSCDVRRLLAKLLDPNPDTRITIEKLV-EHPWFMKEYKPAPASLNAFDIIS-LSNGFDLSGLI-DMK--HELFMTQKPASEIVSKLEEIA-E-TEHFNVKQD-GMVKLQGSKEGRKGQLTIDAEIFEVASSCYVVEVKKAAGDTLEYQTFCKDLRPSLKDICWTSP
>Vitis_vinifera_CIPK16_C4P7W5
-VILMQRYEMGRMLGQGTFAKVYHARNLKSGQSVAIKMIDKEKVLKGLIDQIKREISVMRLVRHPNVVQLYEVMASKTKIYFVMEYVKGGELFNKVAKGKLKEDAARKYFQQLIGAVDFCHSRGVYHRDLKPENLLLDENGDLKVTDFGLSALWDSRRHDGLLHTTCGTPAYVAPEVINKKGYDGAKADMWSCGVILFVLMAGFLPFHDPNLMEMYRKISRGEFKCPQWFPLEVRKLLSKILDPSPSTRITVAKLM-DNPWFKKGFKPIPTCLNAFDIIS-LSPGFDLSGLF-EKR--DARFTTKQPASTIVSKLEEIA-E-MERFKVKKD-GTVKLQGSKEGRKGQLAIDAEIFEVTPSLFVVEVKKTAGDTLEYKKFCQDLKPSLKDIVWTWQ
>Prunus_persica_CIPK02_ppa005365m
-NILMNKYELGRLLGQGTFAKVYHARNLRSGQSVAIKVIDKEKVQQGLIDQIKREISVMRLVRHPNVVQLFEVMASKTKIYFAMEYVRGGELFNKVAKGKLKEDVARKYFQQLVGAVDYCHSRGVYHRDIKPENLLVDENGNLKVSDFGLSALWESRGQDGLLHTTCGTPAYVAPEVINKKGYDGAKADTWSCGVVLYVLLAGFLPFHDTNLMEMYRKISKGDFKSPQWFPPEVRKLLSRILDPNPNTRISVDKIV-ENSWFKKGFKLVPTCFNAFDIIS-LSPGFDLSGLF-ENR--QARFTSTKPAATIVSKFEAIA-E-TERFKCMKD-GTLKLQGSKEGRKGQLGIDAEIFEVTPSFYVVEMKKTAGDTLEYMEFCHDLKPSLQDIVWTWQ
>Populus_trichocarpa_CIPK11_A0MNJ8
-PILMNRYELGRLLGQGTFAKVYHARNLQSGQSVAIKIIDKGKVLRGLIDQIKREISVMRLVRHPNIVQLNEVMASRTKIYFVMEFVKGGELFNLVSKGKLKEDVARKYFQQLIGAVDFCHSRGVYHRDLKPENLLLDENGDLKITDFGLSALSESRRQDGLLHTTCGTPAYVAPEVINKKGYDGPKADIWSCGVILFVLLAGFLPFHDQNLMELYRKITKGEFRCPNWFHPEAKKLLSRILDPHPSSRTSIEKIT-KNCWFRKGYKQIPTCYNAFDIIS-LSKGFDLSGLF-EKR--EARFTTTKSASMIMSKFEQIA-M-AESFSFKKD-GTLMLEGSREGRKGLLAIDAEICEVTPSFYVVEMKKKSGDSFEYKEFCHELKPSLKDIVWAWQ
>Ricinus_communis_CIPK-like_B9S8A4
-AILMNRYELGRLLGKGTFAKVYHARNLQSNQSVAIKIIDKEKVLKGLIDQIKREISVMRLVRHPNIVQLYEVMASKTKIYFAMEYVKGGELFNKVAKGKLKEDVARKYFQQLIGAVEFCHSRGVYHRDIKPENLLLDENGDLKISDFGLSALHESRKQDGLLHTTCGTPAYVAPEIINKKGYDGAKADIWSCGVVLFVLLAGYLPFCDSNLMELYKKIIRGEFRCPNWFHPEARKLVSRILDPHPSTRITMARIM-NNCWFKKGYKQIPTNYNAFDIIS-LSKGFDLSGLF-EKR--EARFTSTKPASTIVSKFQEIA-M-TESFSFNKD-GKVKLQGYKEGRKGQLGIDAEIFEVTPSFFVVEMKKTSGDTWEYKDFYQELKPSLKDIVWAWQ
>Mimulus_guttatus_CIPK08_mgf009289m
-NILMQKYEIGKLLGQGTFAKVYHARNLKTGQNVAIKIIDKEKIVRGLIDQTKREIAVMRLVNHPNVVHLYEVMASKSKIYFAMEYVRGGELFNKVAKGRLKEDAARKYFQQLIAAVDFCHSRGVYHRDLKPENLLLDEYGNLKVSDFGLSALLDSKGKDGLLHTTCGTPAYVAPEVINKRGYEGEKADIWSCGVILFVLLAGYLPFQDSNLMELYRKISRGEFRCPQWFPPEVKKLLSRILDPNPSARISVSRIM-ENSWFRKGFKRVPHYMNAFDIIS-LSQGFDLSGLF-EKS-AHAWFTTQVPPDVVVSRLEELA-D-TESFKIKMKDGVVKMQGSRGGRKGQLAIDAEIFEVTPSFHMVEVKKTAGDTLEYVKFCQELKPSLKDI-----
>Mimulus_guttatus_CIPK05_mgf007182m
-VVLLDRYELGRLLGQGTFAKVFYARSVQTGQSVAIKVIDKLKITKGVVDQIKREISIMRLVKHPNIVHLHEVMATKTKIYFVMEYAKGGELFHKVSKGKLKEDVARKYFQQLINAVDFCHSRGVYHRDLKPENILLDENENLKVSDFGLSALAETRRSDGLLHTTCGTPAYVAPEVIDRKGYNGTSADIWSCGVILFVLLAGYLPFHDSNLMEMYRKIARAEFRFPSWFSPEARRLILRLLDPNPNTRISVARIK-GSSWFKRELKSKLSNLNAFDIIS-LSEGFNLSRLF-EEA-RETRFVSRKPACAIISKLEEVA-K-HVKMKINKDGGLFKFEGTKEGRKGILSIEAEIFVLAQSLHLVEVKKTSGDTLEYRRVLEGLRPGLQDIVWSSM
>Oryza_sativa_CIPK11_Q0JI49
-SILMGRYEVGKQLGQGTFAKVYYARNLTTGQAVAIKMINKDKVMKGLMEQIKREISIMRLVKHPNVLQLFEVMASKSKIYFVLEYAKGGELFNKIAKGKLSEDSARRYFHQLINAVDYCHSRGVYHRDLKPENLLLDENENLKVSDFGLSALAESKRQDGLLHTTCGTPAYVAPEVLSRKGYDGAKADVWSCGVILFVLVAGYLPFHDPNLIEMYRKICRADFRCPRYFSAELKDLIHKILDSDPSTRISIPRIK-RSTWYRKPVEINLPNLNAFDIIS-LSTGFNLSGFF-EDQ--EERFTTRQPVTTVLGKLKELA-K-RLKLKVKKDNGVLRLAAPKEGKKGFLELDAEIFEVTPSFLLVELKKTNGDTMEYRKLVEDIRPALKDIVWVWQ
>Sorghum_bicolor_CIPK29_C4P7U9
-TILMGRYEIGKQLGQGTFAKVFYARNLTTNQAVAIKMINKDKVMKGLMEQIKREISIMRLVKHPNVLQLFEVMASKSKIYFVLEYAKGGELFNKIAKGKLSEDAARKYFHQLISAVDYCHSRGVYHRDLKPENLLLDENENLKVSDFGLSALAESKRQDGLLHTTCGTPAYVAPEVLSRKGYDGAKADIWSCGVILFVLVAGYLPFHDTNLMEMYRKISRAEFRCPRIFSTELKDLLYKILDPDPSTRISIARIK-RSAWYRKPVEVHLPNLNAFDIIS-LSTGFNLSGFF-EDR--EERFTTRQPVATVFTKLKELS-K-RLKLMVKKENGILKLAAPKEGKKGVLELDAEIFEVAPSLLLVELKKTNGDTVEYQKLVEEIRPALKDIVWVWQ
>Zea_mays_CIPK15_B6SXI2
-TILMGRYEIGKQLGQGTFAKVFYARNLTTGLAVAIKMINKDKVMKGLMEQIKREISIMRLVKHPNILQLYEVMASKSKIYFVLEYAKGGELFNKIAKGKLSEDAARKYFQQLVSAVDFCHSRGVYHRDLKPENLLLDENENLKVSDFGLSALAESKRQDGLLHTTCGTPAYVAPEVLSRKGYDGAKSDVWSCGVILFVLVAGYLPFHDTNLIEMYRKISRAEFRCPRFFSTELKDLLHKILVPDPSTRISISRIK-RSAWYRKPVEAHLPNLNAFDIIC-LSTGFNLSGFF-EDR--EERFTTRQPVTTVFTKLKELA-K-RLKLRVKKENGTLKLAAPKEGKKGMLELDAEIFEVAPSLLLVELKKTNGDTLEYQKLVEEIRPALKDIVWVWQ
>Brachypodium_distachyon_CIPK23_Bradi2g53670.1
-TILMGRYEIGKQLGQGTFAKVYYARNLRTGQAVAIKMINKDRVTKGLMEQIKREISIMRLVKHPNVLQLFEVMATKSRIYFVLEYAKGGELFNKIAKGKLSEDAARRYFHQLISAVDYCHSRGVYHRDLKPENLLLDENENLKVSDFGLSALAGSKRQDGLLHTTCGTPAYVAPEVLSRKGYDGAKADIWSSGVILFVLVAGYLPFHEANLIEMYRKISKADFRCPRYLSAELKELLHKILDPDPTTRISISRIK-RSAWYKGPVDVNLPNLNAFDIIS-LSTGFNLSGFF-EDR--EERFTTRQPVTTVLSKLKELA-K-RLKLKVKKENGVLKLAAPKEGRKGFLELDAEIFEVAPSFLLVELRKINGDTMEYQKLVEEVRPALKDIVWVWQ
>Oryza_sativa_CIPK26_Q6H7U5
-TILMDRYEIGRQLGQGNFAKVYYARNLTSGQAVAIKMIDKEKVTRGLMVQIKREISIMRLVKHPNILQLFEVMASKSKIYFVLEYAKGGELFKKISKGKFSEDVARRYFHQLISGIDYCHSRGVYHRDLKPENLLLDENESLKVSDFGLSALSESKRHDGLLHTTCGTPAYVAPEVLSRRGYDGAKADIWSCGVILFVLVSGYLPFHDTNLIEMYRKIAKAEYKCPRSFSAELKDLLYKILDPDPSTRISIPKIK-RSAWYRKSSDVNLPNLNAFDIIS-LSTGFDLSNLF-EER--EERFTTRQPAAAIFAKLNELA-R-RFKLKIKKENGVLRLVAPKEGIKGLLELDAEVFELAPSFHLVEFKKSNGDTIEYQKLMEDIRPALKDIVWAWQ
>Sorghum_bicolor_CIPK31_C4P7T4
-TILMDRYEIGRQLGQGNFAKVYFARNLTDGQSVAIKMIDKDKITRGLIVQIKREISIMRLVKHPNVLQLFEVMASKSKIYFVLEYAKGGELFNKISKGKFSEDVARRYFHQLISAVDYCHSRGVYHRDLKPENLLLDENENLKVSDFGLSALAESKRHDGLLHTTCGTPAYVAPEVLSRRGYDGTKADIWSCGVILFVLVAGYLPFHDPNLIEMYRKISKAEYRCPRSFSGELKDLLFRMLDPDPSTRISISRIK-RSTWYRKPIEVNLPNLNAFDIIS-LSTGFDLSNLF-EER--EERFTTRQPAGTVFAKLNELA-E-RLKLKIKKENGVLKLASPKEGIKGFLELDAEIFELAPSFLLVELKKTNGDTIEYQRLVEEIRPALKDMVWAWQ
>Zea_mays_Predicted_C0PK96
-TILMDRYEIGRQLGQGNFAKVYFARNLTDGQSVAIKMIDKDKITRGLIVQIKREISIMRLVKHPNVLQLFEVMASKSKIYFVLEYAKGGELFNKVSKAKLSEDAARRYFHQLVNAVDYCHSRGVYHRDLKPENLLLDENENLRVSDFGLSALSESRRHDGLLHTTCGTPAYVAPEVLGRRGYDGTKADIWSCGVILFVLVAGYLPFHDPNLIEMYRKISRAEYRCPRSFSGELKDLLFRMLDPDPSTRISISRIK-RSTWYRKPIEANLPNLNAFDIIS-LSTGFDLSNLF-EER--EERFTTRQPVGAVFGRLKELA-E-RLKLKIQKESGVLKLAAQKEGMKGFLELDAEVFELAPSFLLVELKKASGDTIEYQRLVEEVRPALKDMVWAWQ
>Brachypodium_distachyon_CIPK24_Bradi3g04630.1
-TILMERYEIGRHLGQGNFAKVYYARNLISGQGVAIKIIDKDKVSRGLMVQIKREISIMRLVRHPNVLKLFEVMASKSKIYFVLEYAKGGELFNKITKGKLSEDAARKYFHQLISAVDYCHSRGVYHRDLKPENLLLDENENLKVSDFGLSALAESTRQDGLLHTTCGTPAYVAPEVLSRRGYDGAKADIWSCGVILFVLVAGFLPFHDTNLIEMYRKISRAEYRCPRPFSVELKDLLYKILDPDPSTRASISRIK-RSAWYRKPIEANLTNLNAFDIIS-LSTGFDLSNLF-EER--EDRFTTRQPAATVFAKLNELA-K-HLKLKIKKENGVLKLAAPKEGIKGFLELDAEIFELAPSFLLVELKKTNGDTLEYKKLMDEIRPALKDVIWAWQ
>Oryza_sativa_CIPK28_A3B529
-SVLMERYVIGRQLGQGTFGKVYYARNLSSGQSVAIKMIDKEKILKGLMEQIKREISIMRLVRHPNVLQLFEVMATKSNIYFALEYAKGGELFHKMARAKLNEESARNYFQQLISAMDYCHSRGVYHRDLKPENLLLDENETLKVSDFGLSALAESRRQDGLLHTACGTPAYVAPEVLSRKGYSGSKADVWSCGVILFVLVANYLPFHDRNIIQMYRKIAKAEYRCPRHFSAELKELLYGILDPDPSTRMSISRIK-RSAWYRKPIAISLHNLNAFDIIS-LSTGFDLSGLF-GER--ESLFTSRKPAAAVLVKLKELA-K-ALNLKVTTDNGVLKLATTKEGRKGRLELDAEVSEVAP-FLLVELKKTNGDTLEYQRMMEDIRPSLKDIIWTWQ
>Sorghum_bicolor_CIPK10_maybeFRAG_C4P7U4
-SVLMKRYEIGRLLGQGTFAKVYYARNLATGQTVAIKMIDKDKILKGLMDQIKREISIMRMVRHPNVLQLFEVMATKNKIYFVLEYAKGGELFNKITKGKLTEEAARKYFQQLISAVDYCHSRGVYHRDLKPENLLLDENETLKVSDFGLSALAESKRQDGLLHTACGTPAYVAPEVLSRKGYSGAKADVWSSGVILFVLVANYLPFHDKNLIEMYKKISKAEYRCPRYFSVALKELLYGMLDPDPNIRMSTSRIK-KSPWYRKPIGMALTNLNAFDIIS-FSTGFDLSALF-DER--EARFTSKESAAAVFATLNELA-R-RLKLKFTKDNGVLNLATTKEGRKGMLELDAEIFEIAPSFLLVELKKTNGDTMEYQKLIDDIRPSLKDIVWAWQ
>Brachypodium_distachyon_CIPK18_Bradi2g22350.1
-SVLMERYEVGRQLGQGTFAKVYYARNLTNGQSVAIKMIDKEKVLRGLMDQIKREISIMRLVRHPNVLQLFEVMATRSKVYFVLEYAKGGELFNKIAKGKPSEESARKYFHQLICAVEYCHSRGVYHRDLKPENLLLDENEILRVSDFGLSALTESKRHDGLLHTACGTPAYVAPEVISRKGYSGAKADVWSCGVILFVLAANYLPFHERNLIEMYRKISKAEYRCPRYFSTELRELLHGILDPDPNTRMSISRIK-RSAWYRKPTEITLARLNAFGIIS-LSSGFDLSGLF-DER--EARFTSEQPATTIFVKLKELA-Q-RLKLKVTKDNGVLKLATTREGKKGILELDAEIFEVAPSLLLVELKKTSGDTMEYQKLLEDFRPSLKDIVWAWH
>Arabidopsis_thaliana_CIPK20_Q9FJ54
-IVLMRKYELGRLLGQGTFAKVYHARNIKTGESVAIKVIDKQKVAKGLIDQIKREISVMRLVRHPHVVFLHEVMASKTKIYFAMEYVKGGELFDKVSKGKLKENIARKYFQQLIGAIDYCHSRGVYHRDLKPENLLLDENGDLKISDFGLSALRESKQQDGLLHTTCGTPAYVAPEVIGKKGYDGAKADVWSCGVVLYVLLAGFLPFHEQNLVEMYRKITKGEFKCPNWFPPEVKKLLSRILDPNPNSRIKIEKIM-ENSWFQKGFKKIPMSYNAFDLISSLSQGFDLSGLF-ER---ESKFTTKDKE---IVSFEETS-R-NDGVKME-----------KRGRKGHLAIDVEIFEVTNSFHMVEFKKSGGDTMEYKQFCRELRPSLKDIVWKWQ
>Mimulus_guttatus_CIPK09_mgf010314m
-KVLMQKYEVGRLLGQGTFGKVYYGRNLKTGEGVALKVIDKEKVVKGLIDQTKREISVMSLIKHQNVVNLHEVMATKTKIYFVMEYAKGGELFHKVAKGRLKEDVARKYFQQLISAISFCHARGVYHRDLKPENLLLDEYGVLKVSDFGLSAFSESKRQDGLLHTTCGTPAYVAPEVISRRGYDGAKADIWSCGVILFVLLAGYLPFHDSNLMEMYRKISRGEYKCPNWFPPEVKRLLSRILDPNPKSRISIARIM-ENPWFRKGLNTSPSNLNAFDIIS-LSAGFDLSGLF-VSD--EFQFTSVKSPCTILSKFEEIG-A-NVGLKMTKDRGSLRLEGSNEGKNGNLSIDIEIFEIGPVFHLVEVKKCSGDSIDYRCLMRDIKPKIGEIVWAWQ
>Picea_sitchensis_Predicted_A9NWA3
-NILMGRYELGRLLGQGTFAKVYYAKTLKTGESVAIKVMDKEKILKGMIEQIKREISVMRLVRHPNIVRLYEVMASKSKIYFVMEYVKGGELFNKVAKGRLKEEEARKYFQQLISAVDFCHSRGVYHRDLKPENLLLDENGDMKVSDFGLSALPEQFRQDGLLHTACGTPAYVSPEVITKKGYDGAKADIWSCGVILFVLMAGYLPFLDANLMVMYKKIYKGDFKCPPWFSSEVRRLVVRLLDPNPRTRITVPQLM-EVPWFRRGFK--PACLNAFDIIS-LSPGFNLSGLF-KDQ-EESRFTSTQPASSIMSKLEEIA-S-LFRFSFKSKDCKVKLQGSEQGRKGQLSIDAEIFEVTPSLFVVELRKTGGDSLEYSKFYQDLKPGLKDIVWTWD
>Picea_sitchensis_CIPK03_frag|gb|GW724668.1|ES874922.1|
--------------------------------------------------------------RHPNIVRLYEVMASKSKIYFVMEYVKGGELFNKVAKGRLKEEEARKYFQQLISAVDFCHSRGVYHRDLKPENLLLDENGDMKVSDFGLSALPEQFRQDGLLHTACGTPAYVSPEVITKKGYDGAKADIWSCGVILFVLMAGYLPFLDANLMVMYKKIYKGDFKCPPWFSSEVRRLVVRLLDPNPRTRITVPQLM-EVPWFRRGFK--PACLNAFDIIF-LSPGFNLSGLF-KDQ-EESRFTSTQPASSIMSKLEEIA-S-LFRFSFKSKDCKVKLQGSEQGRKGQLSIDAEIFEVTPSLFVVELRKTGGDS----------------------
>Picea_glauca_CIPK04_frag|gb|GE481941.1|DV987117.2|EX420957.1|EX307400.1|EX332250.1|
-NILMGRYELGRLLGQGTFAKVYYAKTLKTGESVAIKVMDKEKILKGMIEQIKREISVMRLVRHPNIVRLYEVMASKSKIYFVMEYVKGGELFNKVAKGRLKEEEARKYFQQLISAVDFCHSRGVYHRDLKPENLLLDENGDMKVSDFGLSALPEQFRQDGLLHTACGTPAYVSPEVITKKGYDGAKADIWSCGVILFVLMAGYLPFLDANLMVMYKKIYKGDFKCPPWFSSEVRRLVVRLLDPNPRTRITVPQLM-EVPWFRRGFK--PAC?NAFDIIS-RSPVFSLSGLF-KNH-EESRFTSTQPASSIMSKLEEIA-R-LFGFRFKSKD---------------------------------------------------------------
>Pinus_taeda_CIPK02_frag|gb|DR182380.1|CF386583.1|BE049769.1|DR165100.1|DR178546.1|DR180840.1|DR011875.1|CF396859.1|BF220442.1|CF668138.1|CF395823.1|DR094098.1|
-NILMGKYELGRLLGQGTFAKVYCAKNLKTGESVAIKVMDKEKILKGMIEQIKREISVMRLVRHPNIVRLYEVMASKSKIY?VMEYVKGGELFNRVVKGKLTEEEARKYFQQLISAVDFCHSRGVYHRDLKPENLLLDENGDMKVTDFGLSALPEQFRQDGLLHTACGTPAYVSPEVITKKGYDGAKADIWSCGVILFVLLAGYLPFQDANLMVMYKKIYKGEFKCPPWFSPEVRRLVLRLLDPNPRTRITVPQLM-EVSWFRRGFK--PTCLNAFDIIS-LSPGFNLSGLF-KDQ-EESRFTSTQSASSIMSKLEEIA-S-LFRFSFRSKDCKVKLQGSEQGRKGHLAIDAEIFEVTPSLFVVEL-----------------------------
>Pinus_taeda_CIPK05_frag|gb|CF666888.1|DR161128.1|CF387106.1|DR102516.1|CF388001.1|CO197374.1|DR745216.1|CO167071.1|CF393993.1|DR112206.1|
-NILMGRYELGRLLGQGTFAKVYYARNLKTGESVAIKAMEKEKILKGMMEQIKREVSIMRLVRHPNIVRLYEVMASKTKIYFVMEYVKGGELFNRVAKGKLKEEEARKYFQQLISAVDFCHSRGVYHRDLKPENLLLDGDGNVKVSDFGLSALPEQFRKDGLLHTTCGTPAYVAPEVITKKGYDGAMADIWSSGVILFVLMAGYLPFQDANLMIMYKKIHKGDYKCPPWFSSEVRRLVLRLLDPNPRTRITVPQLM-EVPWFRRDFK--PACLNAFDIIS-LSPGFNLSGLF-KDQ-EESRFTSTQPASSIMSKLEEIA-S-LFRFSFKSKDFKMKLQGSEEGRQGYLSIDAEIFEVT-------------------------------------
>Pseudotsuga_menziesii_CIPK01_frag|gb|CN636134.1|
----------------------------------------------GMIEQIKREISVMRLVRHPNIVRLYEVMASKTKIYFIMEYVKGGELFNKVAKGRLKEEEARKYFQQLISAVDFCHSRGVYHRDLKPENLLLDENGNMKVSDFGLSALPEQFRQDGLLHTACGTSAYVSPEVISKKGYDGANADIWSCGVIL------------------------------------------------------------------------------------------------------------------------------------------------------------------------------------------------------
>Pinus_contorta_CIPK02_frag|gb|GT245648.1|
-------------------------------GSVAIKVMDKEKILKGMIEQIKREISVMRLVRHPNIVRLYEVMASKSKIYFVMEYVKGGELFNRVVKGKLKEEEARKYFQQLISAVDFCHSRGVYHRDLKPENLLLDENGDMKVTDFGLSALPEQFRQDGLLHTACGTPAYVSPEVITKKGYDGAKADIWSCGVILFVLLAGYLPFQDANLMVMYKKIYKGDFKCPPWFSP-------------------------------------------------------------------------------------------------------------------------------------------------------------------
>Cryptomeria_japonica_CIPK08_frag|gb|BJ937490.1|
-NVLMGKYELGKQLGQGTFAKVYYAKNLKTGESVAIKVMDKEKIMQGMIEQIKREISVMRLVRHPNIVQLYEVMASKTKIYFVMEYVKGGELFNKVQKGKLKEHEARKYFQQLISAVDFCHSRGVYHRDLKPENLLLDENGDLKVSDFGLSALPEQFRQDGLLHTTCGTPAYVAPEVIVKKGYDGAKADIWSC----------------------------------------------------------------------------------------------------------------------------------------------------------------------------------------------------------
>Pseudotsuga_menziesii_CIPK03_frag|gb|CN636205.1|
--------------------------------------------MKGMMEQIKREISIMRLVRHPNIVELYEVMASKTKIYFVMEYVRGGELFNKVAKGRLKEDAARKYFQQLISAVDFCHSRGVYHRDLKPENLLLDENENLKVSDFGLSALPEQFKQDGLLHTTCGTPAYVAPEIIA------------------------------------------------------------------------------------------------------------------------------------------------------------------------------------------------------------------------
>Pinus_pinaster_CIPK01_frag|gb|CR393032.1|BX677295.1|CR393394.1|BX252872.1|
-----------------------------------I?VMDKAKIMKGMMEQIKREISVMRLVRHPNIVELYEVMASKTKIYFVMEYVRGGELFNKVAKGRLKEDAARKYFQQLMSAVDFCHSRGVYHRDLKPENLLLDENENLKVSDFGLSALPEQFKQDGLLHTTCGTPAYVAPEIIAKKGYDGAKADIWSCGVILFVLMAGYLPFQDANLMAMYRKIY-------------------------------------------------------------------------------------------------------------------------------------------------------------------------------
>Picea_sitchensis_CIPK04_frag|gb|DR496520.1|DR502389.1|
-NVLLGKYELGKLLGQGTFAKVYYARNVKTGESVAIKVMDKAKIMKGMMEQIKREISVMRLVRHPNIVELYEVMASKTKIYFVMEYVRGGELFNKVAKGRLKEDAAR?YFQQLMSAVDFC?SRGVYHRDLKPENLLLDENENLKVSDFGLSALPEQFKQDGLLHTTCGTPAYVAPEIIAKKGYDGAKADIWSCGVILFVLMAGYLPFQDANLMAMYRKIYKGEFKCPPWFPSSVVKFVSRLLDPNPRTRITIP----------------------------------------------------------------------------------------------------------------------------------------------
>Pinus_contorta_CIPK01_frag|gb|GT230005.1|
-------------------------------------------------------------------------------------------------GGRLKEDAARKYFQQLMSAVDFCHSRGVYHRDLKPENLLLDENENLKVSDFGLSALPEQFKQDGLLHTTCGTPAYVAPEIIAKKGYDGAKADIWSCGVILFVLMAGYLPFQDANLMAMYRKIYKGDFKCPPWFSPSVVKIVSKLLDPNPRTRIGIPRLM-EIPWFRKGFKAGPTLLNAFDIIS-FSPG--------------------------------------------------------------------------------------------------------------
>Picea_glauca_CIPK02_frag|gb|GT052021.1|EX395604.1|DR553933.1|GR953982.1|DV971838.2|
-NVLLGKYELGKLLGQGTFAKVYYARNVKTGESVAIKVMDKAKIMKGMMEQIKREISVMRLVRHPNIVELYEVMASKTKIYFVMEYVRGGELFNKVAKGRLKEDAARKYFQQLMSAVDFCHSRGVYHRDLKPENLLLDENENLKVSDFGLSALPEQFKQDGLLHTTCGTPAYVAPEIIAKKGYDGAKADIWSCGVILFVLMAGYLPFQDANLMAMYRKIYKGDFKCPPWFPSSVVKFVSRLL???PRTR?TIP?LM-EVP????GFKADPALLNAFDIIS-FSPGFNLSGLF-KDQ--ESRFTSTQSASSIMSKLEEVA-K-LFRFSVKKGDSKVKLQGSEQGRKGHLSIAAEIFEVTPSLFVVEVSKAGGDTLEYNKFCQELRPGLKDIVM---
>Pinus_taeda_CIPK01_gb|DN461068.1|DN458660.1|CO363418.1|CV139147.1|DR385591.1|DN460665.1|CN784748.1|DN462529.1|DN458909.1|DN457155.1|DN450293.1|AW698326.1|CO200744.1|CV134844.1|DN451101.1|CF672907.1|DN458821.1|DT625303.1|DN458496.1|DN462395.1|CN783833.1|DN450261.1|BF777319.1|DN449896.1|DN462001.1|DN453725.1|DR091139.1|CF665412.1|CV143842.1|CV143679.1|DR097442.1|DN458034.1|CO412701.1|CO170634.1|CO165009.1|DN451127.1|CF477273.1|CO199692.1|CO409631.1|
-NVLLGKFELGKLLGQGTFAKVYHARNVNTGENVAIKVMDKAKIMKGMMEQIKREISVMRLVRHPNIVELYEVMASKTKIYFVMEYVRGGELFNKVAKGRLKEDAARKYFQQLMSAVDFCHSRGVYHRDLKPENLLLDENENLKVSDFGLSALPEQFKQDGLLHTTCGTPAYVAPEIIAKKGYDGAKADIWSCGVILFVLMAGYLPFQDANLMAMYRKIYKGDFKCPPWFSPSVVKIVSKLLDPNPRTRIGIPRLM-EIPWFRKGFKAGPTLLNAFDIIS-FSPGFNLSGLF-KDQ--ESRFTSNQSASSIVSKLEEFA-K-LFRFSVKKGDSKVKLEGSEQGRKGHLAIAAEIFEVTPSLFVVEVSKAGGDTLEYNKFCQELRPGLKTS-----
>Chamaecyparis_obtusa_CIPK02_frag|gb|BW992194.1|
---------------EGTFAKVYQARNLKTGESVAIKAMEKEKILKGMIDQIKREISVMKLVRHPNVVQLYEVMASKTKIYFAMEYVKGGELFAKVAKGKLKEDEARKYFQQLISAVDFCHSRGVYHRDLKPENLLLDDSGNLKVSDFGLSAVPEQFRQDGLLHTTCGTPAYVAPEVILKKGYDGAKADIWSCGVILFVL---------------------------------------------------------------------------------------------------------------------------------------------------------------------------------------------------
>Ginkgo_biloba_CIPK01_frag|gb|EX936759.1|
-NILMGKYEFVCLVGQGTFAKVYHAINLKTGESVAIKVMDKEKILKGMIDQIKREISVMRIVRHPNIVQLYEVMASKAKIYFVMEYVKGGELFGKVAKGRLKEDEARKYFQQLISAVDFCHSRGVYHRDLKPENLLLDKNGNLKVSDFGLSALSDQFRQDGLLHTTCGTPAYVAPEVIVKKGYDGAKADIWSCGVILFVLMAGYLPFHDANLMVMYKKIYRGDYKCPPW----------------------------------------------------------------------------------------------------------------------------------------------------------------------
>Pseudotsuga_menziesii_CIPK02_frag|gb|CN637423.1|
-------------------------------------------------------------------------------------------------------DAARKYFQQLISAVDFCHSRGVYHRDLKPENLLLDEHGNLKVSDFGLSAVTQQLKQDGLLHTTCGTPAYVAPEVITRKGYDGSKADIWSCGVILFVLMAGYLPFHDANLMAMYRKICKGEFKCPS-----------------------------------------------------------------------------------------------------------------------------------------------------------------------
>Picea_sitchensis_CIPK06_frag|gb|DR510063.1|ES866924.1|
-RILMGKYELGRLLGQGTFAKVYHARNTKTGESVAIKVMDKEKILKGMIDQIKREISVMRLVRHPNIVQLYEVMASKTKIYFVMEYVKGGELFNKVAKGELKEDAARKYFQQLISAVDFCHSRGVYHRDLKPENLLLDENGNLKVSDFGLSAVTQQLRQDGLLHTTCGTPAYVAPEVITRKGYDGSKADIWSCGVILFVLMAGYLPFHDANLMAMYRKICKGEFKCPPWFSSDVKRLLPKL----------------------------------------------------------------------------------------------------------------------------------------------------------
>Picea_glauca_CIPK03_frag|gb|EX377784.1|DV975038.2|DV981975.2|DV981459.2|GO362998.1|
-RILMGKYELGRLLGQGTFAKVYHARNTKTGESVAIKVMDKEKILKGMIDQ?KREISVMRLVRHPNIVQLYEVMASKTKIYFVMEYVKGGELFNKVAKGKLKEDAARKYFQQLISAVDFCHSRGVYHRDLKPENLLLDENGNLKVSDFGLSAVTQQLRQDGLLHTTCGTPAYVAPEVITRKGYDGSKADIWSCGVILFVLMAGYLPFHDANLMAMYRKICKGEFKCPPWFSSDVKRLLPKLLDPNPKTRINIPRLM-EVPWFKKDFK--PTCLNAFDIIS-YSRGFDLSGLF-E?L-HEKRFTSTQPVSNIISKFEEIK-E-VKDYKV-------------------------------------------------------------------
>Pinus_pinaster_CIPK02_frag|gb|CT576730.1|
----------------------------------------------------------FGTRRHPNIVQLYEVMASKTKIYFVMEYVKGGELFNKVAKGKLKEDAARKYFQQLISAVDFCHSRGVYHRDLKPENLLLDENGNLKVSDFGLSAVTQQLRQDGLLHTTCGTPAYVAPEVITRKGYDGSKADIWSCGVILFVLMAGYLPFHDANLMSMYKKICKGEFKCPPWFSSDVKRLLPKLLDPNPKTRINIPRLM-EVPW--------------------------------------------------------------------------------------------------------------------------------------
>Welwitschia_mirabilis_CIPK01_frag|gb|DT599903.1|DT597454.1|
-SALLGKYEIGKLLGQGNFAKVYHAKSVKTGRSVAIKVMDKDKIMKGMMEQIKREISVMRLVRHPNIVQLYEVMATKAKIYFAMEFVKGGELFNKVAKGRLKEDVARKYFQQ?ISAVDFCHSRGVYHRDLKPENLLLDEQGNLKVSDFGLSALPEQFKQDGLLHTTCGTPAYVAPEIIAKKGYDGAKADIWSCGVILFVLMAGYLPFQDANLMAMYRKIYRGEFKCPSWFPSSVVKLLCRLLDPNPKTRISVPRLM-ENPWFRKNFKLIPASLNAFDIIS-QSPGFNLSGLF-KDV-QEPRFTSAQPASRII-----------------------------------------------------------------------------------
>Picea_glauca_CIPK14_frag|gb|EX427307.1|
-NILMERYELGQLLGQGTFAKVYHARNFKTGESVAIKTMDKEKICKEMMEQIKREIWVMRLVRHPNIVRLYEVMATKSKIYIVMEYVKGGELFDRVVKGRLKEEEARKYFQQLIGAVDFCHSRGVYHRDLKPENVLLDENGNVKVSDFGLSALPEQFRQDGLLHTACGTPAYVAPEVITKKGYDGATADIWSCGVILFVLMASYLPFQDANLMVMYKKIYKGD----------------------------------------------------------------------------------------------------------------------------------------------------------------------------
>Picea_sitchensis_Predicted_A9NWN4
-NILMGRYEVGRLLGQGSFAKVYLARNLETGQSVAIKAMNIEKILKGMIEQIKREISIMRLVQHPNIVLLYEVMASKTKIYFVMEYVKGGELFNRVVKGRLKEEEARKYFQQLISAVDFCHSRGVYHRDLKPENLLLEENGDLKVADFGLSALPAQFKQDGLLHTTCGTPAYLAPEVVSNKGYNGDKADIWSCGVILFVLMAGYLPFQCANLMVMYKKIDKGDFKCPPWFSCDARRLVLRLMDPNPRTRMTVPQLM-EVPWFRRGFK--PACLNAFDIIS-LSPGFSLSGLF-KDQ-ESSRFMSIQPASSIMSKLEEIA-R-VLRFSVKSKNCKVELQDSKKGRKGHLCIDAEIFEVTPSLFLVELGKTGGDTLEYSKFCQALKPGLKDIVWAWD
>Picea_glauca_CIPK06_frag|gb|EX406376.1|EX405339.1|EX422233.1|EX377949.1|
-NILMGRYEVGRLLGQGSFAKVYLARNLETGQSVAIKAMNIEKILKGMIEQIKREISIMRLVQHPNIVLLYEVMASKTKIYFVMEYVKGGELFNRVVKGRLKEEEARKYFQQLISAVDFCHSRGVYHRDLKPENLLLEENGDLKVADFGLSALPAQFKQDGLLHTTCGTPAYLAPEVVSKKGYNGDKADIWSCGVILFVLMAGYLPFQCANLMVLYKKIHKGDFKCPPWFSCDARRLVLRLMDPNPRTRMTVPQLM-EVPWFRRGFK--RPV---------------------------------------------------------------------------------------------------------------------------
>Picea_sitchensis_CIPK11_frag|gb|DR523201.1|
-NILMGRYEVGRLLGQGSFAKVYLARNLETGQSVAIKAMNIEKILKGMIEQIKREISIMRLVQHPNIVLLYEVMASKTKIYFVMEYVKGGELFNRVVKGRLKEEEARKYFQQLISAVDFCHSRGVYHRDLKPENLLLEENGDLKVADFGLSALPAQFKQDGLLHTTCGTPAYLAPEVVS------------------------------------------------------------------------------------------------------------------------------------------------------------------------------------------------------------------------
>Pinus_taeda_CIPK10_gb|CN783836.1|DT625802.1|CO368613.1|DT624699.1|DN450083.1|
-NILMGRYEVGRLVGRGSFAKVYFATHLETGQSVAIKAMDTRKILKGMIEQIKREISVMRLVKHPNIVRLYEVMASKTKIYFVMEYVRGGELFDRVVKGRLEEEEALKYFQQLISAVDFCHSQRVYHRDLKPENLLVDENGDLKVTDFGLSALPAQFRRDGLLHTTCGTPSYVAPEVVSRKGYDGAKADIWSCGVVLFVLMAGYLPFRGANVMAMYKKINKGEFKCPSWFSSDARRLVFLLLDPNPRTRITVPQLM-EVPWFSRGFK--PTCLTAFHIIS-LSPWFSLSGLF-KDQ-EPSRFLSIQPALSIMSKLEEIA-R-VLKFSVKYKNCKVELQDTK---KGHLCIDAEIFEVTPSLFMVELGNNGGDTLEYSNFCQTL?PGLKDIVWAWD
>Picea_glauca_CIPK12_frag|gb|EX395632.1|GO364249.1|
-NVLMGRFELGRLLGQGAFAKVYHARNLETGESVAIKVIDREKVLKGMIAHIKREISIMRLVQHPNIVRLYEVMASKTKIYFVMEYVKGGELFNRVLKGRLKEEEARKYFQQLISAVDFCHSRGVYHRDLKPENLLLDENRDLKVTDFGLSALPAQFRQDGLLHTACGTPAYIAPEVLNKKGYDGDKADIWSCGVVLFVLMAGYLPFQGANLMVMYKKIYKGDFKCPPWFSSDARRLVFRLMDPNPGMRITVPQLM-EVPWFRRGFK--PACLNAFDIIS-LSPGFNLSGLF-KDQ-KSSRFTSTQPVSIIMSRLEEIA-K-VLRFSVTSKDCKLKLQDSKKGRKG-------------------------------------------------
>Pinus_taeda_CIPK14_frag|gb|DR388492.1|
-------------------------------------------------------------------------------------------------KGKLKEAEARKYFQQLISAVDFCHSRGVYHRDLKPENLLLDENRDLKVTDFGLSALPAQFRQDGLLHTACGTPAYIAPEVLNKKGYDGDKADIWSCGVVLFVLMAGFLPFQGANLMVMYKKIYKGDFKCPPWFSSDARRLIFLLLDPDPRMRITVPLLM-GVPWFCRGFK--PAILNAFDIIS-LSPGFNLSGLF-EDQ-QSSRFTSTQPVSRIMSRL--------------------------------------------------------------------------------
>Pinus_taeda_CIPK11_frag|gb|DR110082.1|BM158660.1|BF777807.1|
-NILMGKYELGRLLGHGTFAKVYHARNLKTGES?AI???DKEKILKGMIE?IKREISVM?LVRHPNIVRLYEVMASKSKIY?VMEYVKGGELFNRVVN????EEEARKYFQ?LI?AVDFCHSRGVYHRDLKLENLLLDEKGVVKVSDFGLSALPAQFRQDGLLHTACGTPAYVAPEVITRKGYDGAKADIWSCGVILFVLLAGYLPFQGANMMVMYKKIYKGDFKCPTWFSWEARRLVLRLLDP-------------------------------------------------------------------------------------------------------------------------------------------------------
>Pinus_taeda_CIPK06_frag|gb|CO200055.1|CO200140.1|
-NILMGRYALGRLLGQGTFAKVYHATNLKTGKSVAIKTMDREKIVQGMTGQIKREISVMRLVRHPNIVRLYEVMASKSKIYFVMEYVKRGELFNQVVKGALKEEEARKYFQQLISAVDFCHSRGVYHRDLKPENVLLDDNGDMKVSDFGLCALPEQFRQDGLLHTTCGTPAYVAPEVISNKGYGGAEADIWSCGVILFVLLAGYLPFEGANLMVM------------------------------------------------------------------------------------------------------------------------------------------------------------------------------------
>Pinus_taeda_CIPK15_frag|gb|CO200166.1|
-----------RLLGQGTFAKVYHARNFKTGESVAIKAMDKKKILSEMMEQIKREIWVMRLVRHPNIVRLYEVMATKSKIYIVMEYVKGGELFDRVVNGRLKEEEARKYFQQLI-AVDFCHSRGVYHRDLKPENILLDDNGDVKVSDFGLSALPEQFMQDGLLHTACGTPAYVAPEVITKKGYDGAMADVWSCGVILFVLIAGYLPFQDANVMAMYKKICKGDFKCPPWFSSEVRTLVLRLLDPNPRTRINVAQLM-EVPWFRRGLK--------------------------------------------------------------------------------------------------------------------------------
>Pinus_contorta_CIPK04_frag|gb|GT255135.1|
-NILMDRYELGRLVGQGTFAKVCHAKSLKTGEDVAIKAMDKQKILKGMMKQIKREISVMRLVRHPNIVRLYEVMASKSKIYIVMEYITGGELFKRVAKGKLKEDEARKYFQQLICAVDFCHSREVYHRDLKPENLLLDDKGDMKVCDFGLSALPDQFRKDGLLHTACGTPAYVAPEVITMKGYDGAKADIWACGVILFVLLAGFLP---------------------------------------------------------------------------------------------------------------------------------------------------------------------------------------------
>Zamia_vazquezii_CIPK02_frag|gb|FD768239.1|
-NILMGKYELGRLLGQGTFAKVYHARNLKTGESVAVKAMDKEKIMKGMIDQIKREISVMRIVRHPNIVQLFEVMASKSKIYFVMEYVKGGELFNKVAKGKLTEEAARKYFQQLISAVDFCHSRGVYHRDLKPENLLLDENGN-------------------------------------------------------------------------------------------------------------------------------------------------------------------------------------------------------------------------------------------------------------
>Picea_sitchensis_CIPK07_frag|gb|DR488323.1|
-NILMGRYELGRLLGQGTFAKVYYAKTLKTGESVAIKVMDKEKILKGMIEQIKREISVMRLVRHPNIVRLYEVMASKSKIYFVMEYVKGGELF---AKGRLKEEEARKYFQQLISAVDFCHSRGVYH----------------------------------------------------------------------------------------------------------------------------------------------------------------------------------------------------------------------------------------------------------------------------
>Chamaecyparis_obtusa_CIPK01_frag|gb|BW988780.1|BW988823.1|BW991527.1|
----------------------------------AIKAIDKEKVLKGMTEQIKREISVMRLVRHPNIVQLFEV?ASKTKIYFVMECVKGGELFNKVAKGKLKEDVARKYFQQLISAVDFCHSRGVYHRDLKPENLLLDESGNLKVSDFGLSAVTQQLRQDGLLHTTCGTPAYVAPEVITRKGYDGAKADVWSCGVILFVLMAGYLPFHDPNLMVMYNKICKGEFKCPSWFSYDVR?LMNKLLDPNPKTRITIPQLM-EVPWFRKNFKPVPASLNAFDIIS-FSRGFDLSRLL-KRT--------------------------------------------------------------------------------------------------L
>Arabidopsis_thaliana_CIPK12_Q9SN43
-ALILGRYEMGKLLGHGTFAKVYLARNVKTNESVAIKVIDKEKVLKGLIAHIKREISILRRVRHPNIVQLFEVMATKAKIYFVMEYVRGGELFNKVAKGRLKEEVARKYFQQLISAVTFCHARGVYHRDLKPENLLLDENGNLKVSDFGLSAVSDQIRQDGLFHTFCGTPAYVAPEVLARKGYDAAKVDIWSCGVILFVLMAGYLPFHDRNVMAMYKKIYRGEFRCPRWFSTELTRLLSKLLETNPEKRFTFPEIM-ENSWFKKGFKHIPASLNAFDIIS-FSQGFDLSGLF-DDE--GSRFVSGAPVSKIISKLEEIA-K-VVSFTVRKD-CRVSLEGSRQGVKGPLTIAAEIFELTPSLVVVEVKKKGGDKTEYEDFCNELKPKLQNLT-DDV
>Gossypium_hirsutum_Predicted_Q6DXR4
-TLLLGRYEVGKLLGHGTFAKVYHARNVKSGDNVAIKVIDKEKILKGLIAHIKREISILRRVRHPNIVQLFEVMATKSKIYFVMEYVRGGELFNKVAKGRLKEDVARKYFQQLISAVHFCHARGVYHRDLKPENLLLDENGDLKVSDFGLSAVSDQIRQDGLFHTFCGTPAFVAPEVLARKGYDAAKVDIWSCGVILFVLMAGYLPFQDQNIMAMYKKIYKGEFRCPRWFSPELIRLLTKLLDTNPETRITIPEIM-EKRWFKKGFKHIPASLNAFDLIS-FSPGFNLSGLF-EEE--GSRFVSGAPVSTIISKLEEIA-K-VVSFTVRKD-CRVSLEGSREGAKGPLSIAAEIFELTPSLVVVEVKKKGGERGEYEDFCRELKPGLKELM-EES
>Populus_trichocarpa_CIPK17_A0MNK4
-SPLLGRYEIGKLLGHGTFAKVYHARNVKTNESVAIKVIDKEKILKGLMAHIKREISILRRVRHPNIVQLFEVMATKAKIYFVMEYVRGGELFNKVAKGRLKEEVARRYFQQLISAVSFCHARGVFHRDLKPENLLLDENGNLKVSDFGLSAVPDQIRQDGLFHTFCGTPAYVAPEVLAKKGYDAAKVDIWSCGIVLFVLMAGYLPFQDQNIMVMYKKIYKGEFRCPRWFSSELVRLLSKLLDTNPVTRITIPEIM-ENRWFKKGFKHIPASLNAFDIIS-FSPGFDLSGLF-EEE--GARFVSGAPVTKIISKLEEIA-K-VVSFTVRKD-CRVSLEGSREGVKGPLTIAAEIFELTPKLVVVEVKKKGGDKGEYEEFCRELKPGLQKSL-YRC
>Populus_trichocarpa_CIPK18_A0MNK5
-SPLLGRYEIGKLLGHGTFAKVYHARNVKTNESVAIKVIDKEKILKGLMAHIKREISILRRVRHPNIVQLFEVMATKAKIYFVMEYVRGGELFNKVAKGRLKEEVARRYFQQLISAVSFCHARGVFHRDLKPENLLLDENGNLKVSDFGLSAVPDQIRQDGLFHTFCGTPAYVAPEVLAKKGYDAAKVDIWSCGIVLFVLMAGYLPFQDQNIMVMYKKIYKGEFRCPRWFSSELVRLLSKLLDTNPVTRITIPEIM-ENRWFKKGFKHIPASLNAFDIIS-FSPGFDLSGLF-EEE--GARFVSGAPVSKIISKLEEIA-K-VVSFTVRKD-CRVSLEGSREGVKGPLTIAAEIFELTPKLVVVEVKKKGGDKGEYEEFCRELKPGLQKSL-YRC
>Populus_trichocarpa_CIPK19_A0MNK6
-SPLLGRYEIGKLLGHGTFAKVYLARNIKTNESVAIKVIDKEKVLKGLIAHIKREISILRLVRHPYIVQLFEVMATKAKIYFVMEYVRGGELFNKVAKGRLKEEVARKYFQQLISAVSFCHARGVFHRDLKPENLLLDENGNLKVSDFGLSAVSDQIRQDGLFHTFCGTPAYVAPEVLARKGYDAAKVDIWSCGIVLFVLMAGYLPFHDQNVMVMYKKIYKGEFRCPRWFSSELVRLLHKLLDTNPVTRITIPEIM-ENRWFKKGFKNIPASLNAFDIIS-FSPGFDLSGLF-EEE--GARFVSGAPVSKIISKLEEIA-K-VVSFTVRKD-CRVSLEGSREGVRGPLTIAAEIFELTPKLVVVEVKKKGGDRGEYEEFCKELKPGLQKLM-EES
>Ricinus_communis_CIPK-like_B9S8A5
-TLLLGRYEIGKLLGHGTFAKVYHARNVKTNESVAIKVIDKEKILKGLIAHIKREISILRRVRHPNIVQLFEVMATKAKIYFVMEYVRGGELFNKVAKGRLKEEVARKYFQQLISAVAFCHARGVFHRDLKPENLLLDENGDLKVSDFGLSAVSDQIRQDGLFHTFCGTPAYVAPEVLARKGYDAAKVDIWSCGVILFVLMAGYLPFHDQNVMVMYKKIYKGEFRCPRWFSQELIRLLSKLLDTNPETRITIPVIM-DNKWFKKGFKHIPASLNAFDIIS-FSPGFDLSGLF-EEE--GARFVSGAPVSKIISKLEEIA-K-VVSFAVRKD-CRVSLEGSREGVRGPLTIAAEIFELTPKLVVVEVKKKGGDKGEYEEFCNELKPGLQKLM-EES
>Vitis_vinifera_CIPK01_A5BKH1
-SLLLGRYEIGKLLGHGTFAKVYHARNVRSNESVAIKVIDKEKILKGLIAHIKREISILRRVRHPNIVQLFEVMATKAKIYFVMEYVRGGELFNKVAKGRLKEEVARKYFQQLISAVGFCHARGVYHRDLKPENLLLDEAGDLKVSDFGLSAVSDQMRQDGLFHTFCGTPAYVAPEVLARKGYDASKVDIWSCGVILFVLMAGYLPFHDQNIMAMYKKIYKGEFRCPRWFSPELARLLTRLLDTNPETRITIPEIM-ENRWFKKGFKHIPASLNAFDIIS-FSPGFDLSGLF-EEG--DARFVSGAPVSKIISKLEEIA-K-VVSFTVRKD-CRVSLEGSREGVKGPLTIAAEIFELTPSLVVVEVKKKGGDKGEYEEFCRELKPVLQNLK-KRH
>Prunus_persica_CIPK09_ppa004907m
-APLLGRFEIGKLLGHGTFAKVYHAKNIKTNESVAIKVIDKEKILKGLIAHIKREISILRRVRHPNIVQLFEVMATKAKIYFVMEYVRGGELFNKVAKGRLKEEVARKYFQQLISAVGFCHARGVYHRDLKPENLLLDENGDLKVSDFGLSAVSDEIKQDGLFHTFCGTPAYVAPEVLGRKGYDAAKVDIWSCGVVLFVLMAGYLPFHDQNVMAMYKKIYKGEFRCPRWFSAELVRLLTRLLDINPDTRITIVEVM-ENRWFKKGFKHIPASLNAFDIIS-FSAGFDLSGLF-EEE--EARFVSGAPVSTIISKLEEIA-K-VVSFSVRKD-CRVSLEGSREGVKGPLTIAAEIFELTPSLVVLEVKKKAGDKAEYDQFCTELRPGLQNLM-EES
>Arabidopsis_thaliana_CIPK19_Q9FJ55
-ALILGKYEMGRLLGHGTFAKVYLARNAQSGESVAIKVIDKEKVLKGLIAHIKREISILRRVRHPNIVQLFEVMATKSKIYFVMEYVKGGELFNKVAKGRLKEEMARKYFQQLISAVSFCHFRGVYHRDLKPENLLLDENGNLKVSDFGLSAVSDQIRQDGLFHTFCGTPAYVAPEVLARKGYDGAKVDIWSCGVILFVLMAGFLPFHDRNVMAMYKKIYRGDFRCPRWFPVEINRLLIRMLETKPERRFTMPDIM-ETSWFKKGFKHIPASLNAFDLIS-FSPGFDLSGLF-EDE--GSRFVSGAPVGQIISKLEEIA-R-IVSFTVRKD-CKVSLEGSREGMKGPLSIAAEIFELTPALVVVEVKKKGGDKMEYDEFCKELKPKLQNLS-ENG
>Glycine_max_CIPK04_Gm0070x00164
-NLLLGRFEIGKLLGHGTFAKVYYARNVKTGEGVAIKVIDKEKILKGLVAHIKREISILRRVRHPNIVQLFEVMATKSKIYFVMEYVRGGELFNKVAKGRLKEEVARKYFQQLISAVGFCHARGVYHRDLKPENLLLDENGNLKVSDFGLSAVSDQIRQDGLFHTFCGTPAYVAPEVLARKGYDGAKVDLWSCGVVLFVLMAGYLPFHDQNVMAMYKKIYRGEFRCPRWFSPDLSRLLTRLLDTKPETRIAIPEIM-ENKWFKKGFKQIPPSLNAFDIIS-FSPGFDLSGLF-EED--ETRFVTAAPVNRIISKLEEIA-Q-LVSFSVRKD-CRVSLEGTREGVRGPLTIAAEIFELTPSLVVVEVKKKGGDRAEYERFCNELKPGLQNLM----
>Glycine_max_CIPK03_Gm0003x00216
-NLLLGRFELGKLLGHGTFAKVHHARNIKTGEGVAIKIINKEKILKGLVSHIKREISILRRVRHPNIVQLFEVMATKTKIYFVMEYVRGGELFNKVAKGRLKEEVARNYFQQLVSAVEFCHARGVFHRDLKPENLLLDEDGNLKVSDFGLSAVSDQIRQDGLFHTFCGTPAYVAPEVLSRKGYDGAKVDIWSCGVVLFVLMAGYLPFNDRNVMAMYKKIYKGEFRCPRWFSSELTRLLSRLLDTNPQTRISIPEVM-ENRWFKKGFKQIPASLNAFDIIS-FSQGFDLSGLF-EED--EARFVSSAPVSKIISKLEEVA-Q-LVSFSVRKD-CRVSLEGCREGVKGPLTIAAEVFELTPSLVVVEVKKKGGDKAEYEKFCSELRPALENLG-EES
>Medicago_truncatula_Predicted_B7FM39
-NLLLGRFELGKLLGHGTFAKVHLAKNLKTGESVAIKIISKDKILKGLVSHIKREISILRRVRHPNIVQLFEVMATKTKIYFVMEYVRGGELFNKVAKGRLKEEVARKYFQQLICAVGFCHARGVFHRDLKPENLLLDEKGNLKVSDFGLSAVSDEIKQDGLFHTFCGTPAYVAPEVLSRKGYDGTKVDIWSCGVVLFVLMAGYLPFHDNNVMAMYKKIYKGEFRCPRWFSPELVSLLTRLLDIKPQTRISIPEIM-ENRWFKIGFKHIPASLNAFDIIS-FSQGFDLSGLF-EED--EARFVSSASVPKIISKLEEVG-Q-MVRFNVRKD-CKVSLEGSREGAKGRLTIAAEVFELTPSLVVVEVKKKGGDKVEYDKFLTELKPALHSLT-EES
>Pisum_sativum_CIPK00_Q84XC0
-NLLLGRFELGKLLGHGTFAKVHLAKNIKTGEAVAIKIISKDKILKGLVSHIKREISILRRVRHPNIVQLFEVMATKTKIYFVMEYVRGGELFNKVAKGRLKEEVARKYFQQLICAVEFCHARGVFHRDIKPENLLLDENGNLKVSDFGLSAVSDEIKQDGLFHTFCGTPAYVAPEVLSRKGYDGGKVDIWSCGVVLFVLMAGYLPFHDNNVMVMYKKIYKGDFRCPRWFSPELVNLLTRLLDTKPQTRISIPEIM-ENRWFKIGFKRIPASLNAFDIIS-FSQGFDLSGLF-EED--EARFVSGASVSKIMTKLEEVA-Q-LVSFKVRKD-CRVSFEGSREGVKGPLSIAAEVFELTPSLVVVEVKKKGGDKVEYDRFLTELKSALHSLT-EES
>Nicotiana_tabacum_Kinase_Q2LAG3
-GLLSGRYEIGKLLGHGTFAKVYHARNVKTNESVAIKVIDKEKILKGLIDHIKREISILRRVRHPNIVQLYEVMATKAKIYFVMEYVKGGELFNKVAKGRLKEEVARKYFQQLISAVAFCHARGVYHRDLKPENILLDEDGNVKVSDFGLSAISEQIKQDGLFHTFCGTPAYVAPEVLARKGYDAAKVDIWPCGVILFVLMAGYLPFHDQNIMAMYKKIYKGEFRCPRWFSPELTKFLRQLLDTNPETRITIQEVM-NNRWFKKGFKHVPASLNAFDIIS-FSRGFDLSGLF-EED--GARFVSGAPVPKIISKLEEIA-K-VVSFAVRKD-CRVSLEGSKEGEKGPLTIAAEIFELTPSLRVVEVKKKAGDRVEYEEFYKELKPGLQNLT-EVD
>Solanum_lycopersicum_CIPK03_SL1.00sc00226-236.1.1
-GLLLGRYEIGKLLGHGTFAKVYHARNVKTNESVAIKVIDKEKILKGLIDHIKREISILKRVRHPNIVELYEVMATKAKIFFVMEYVKGGELFNKVAKGRLKEEVARKYFQQLISAVAFCHARGVYHRDLKPENILLDEDGNVKVSDFGLSAISEQIKQDGLFHTFCGTPAYVAPEVLGRKGYDAAKVDIWSCGVILFVLMAGYLPFHDQNIMAMYKKIYRGEFRCPRWFSPELTRFLKRLLDINPETRITVQEIM-NNRWFKKGFKHVPASLNAFDIIS-FSRGFDLSGLF-EED--GARFVSGAPVPKIINKLEEIA-K-VVSFAVRKD-CKVSMEGSKEGAKGPLTVAAEIFELTPSLRVVEVKKKGGDSLEYEEFYRELKPGLQNLA-EVG
>Mimulus_guttatus_CIPK18_mgf018800m
-GLLLGRYEIGKLLGHGTFAKVYHARNVKTGDSVAIKVIDKEKILKGLIAHIKREISILRRVRHPNIVQLFEVMATKTKIFFVMEYVRGGELFNKVAKGRLKEEVARKYFQQLISAVSFCHARGVYHRDLKPENILLDEDGNLKVSDFGLSAISEQIKQDGLFHTFCGTPAYVAPEVLARKGYDAAKVDIWSCGVILFVLMAGYLPFHDQNVMAMYKKIYKGEFRCPRWFSPELSRLLTRLLGTNPETRMTIPEIM-DNKWFKKGFKH-PASLNAFDIIS-FSRG--------------------EPVSNIISKLEEIA-K-VVSFTVRKD-CRVSLEGSRNGVKGPLTIAAEIFELTPSLRVVEVKKKGGDRIEYEEFRHERKPVISYLT-GGF
>Mimulus_guttatus_CIPK11_mgf012289m
-GLLLGRYEIGKLIGQGTFAKVYHARNVSNGEGVAIKVIDKEKIMKGLIAHIKREISILRRVRHPNIVQLFEVMATKSKIFFVMEYVKGGELFSKVAKGRLKEEVARKYFQQLVSAVAFCHARGVYHRDLKPENILLDEDGNLKVSDFGLSAIPDQIKQDGLFHTLCGTPAYVAPEVLARKGYDAAKVDIWSCGVILFVLMAGYLPFHDQNVMSMYKKIHKGEFRCPRWFSPDLIRLLTHSCDTEEFASLLDHALL-------------PASLNAFDIIS-FSRGFDLSGL----------FVTAAPVSTIISKLEEIA-K-VVSFTVRKD-CRVSLEGSRDGVKGPLTIAAEIFELTPLLRVVEVKKKGGDRFEYEEFCKELKPGLQSLV-GEV
>Amborella_trichopoda_CIPK04_frag|gb|FD440437.1|CD482986.1|
---------------------------------------------------------ILRRVRHPNIVQLYEVMASKVKIYFVMEYVKGGELFNRVSKGRLKEETARKYFQQLISAVGFCHVRGVYHRDLKPENL?LDENGD?KVSD??LSAVSDQIRQDGLFHTFCGTPAYVAPEVLSKKGYDAAKVDIWSCGVILFVLMAGYLPFNDPNVMLLYKKIYKGEFRCPKWF?SDLSKLLARLLDTNPETRITIPEIM-ENRWFKKGFKQV------------------------------------------------------------------------------------------------------------------------------
>Oryza_sativa_CIPK12_Q5JLS2
-GTVLGKYELGRVLGQGSFAKVYQARHLETDECVAIKVLDKEKAVKGMVHLVKREINVLRRVRHPNIVQLFEVMASKTKIYFVMEYVRGGELFSRVSKGRLREDTARRYFQQLVSAVDFCHARGVFHRDLKPENLLVDENGDLKVSDFGLAAGPDQFDPDGLLHTFCGTPAYVAPEVLRRRGYDGAKADIWSCGVILFALMAGYLPFHDHNIMVLYRKIYNGEFRCPRWFSKDFTRLITRLLDANPKTRITVPEII-ESDWFKKGYKPVPASLNAFDIIS-FSKGFNLSGLF-EEN--EIRFVSGEPMSDIVKKLEEIA-K-VKSFTVRKD-WRVSIEGTREGVKGPLTIGAEIFELTPSLVVVEVKRKAGDNEEYEDFCMELKPGMQHLV-QML
>Oryza_sativa_CIPK19_Q68Y49
-GLLLGRYELGRLLGHGTFAKVYQARSADSGEPVAIKVLDKEKAMRGLVPHIKREIAILRRVRHPNIVRLFEVMATKSKIYFVMELVRGGELFGRVAKGRLKEDTARRYFQQLVSAVGFCHARGVFHRDLKPENLLVDEHGDLKVSDFGLSAVADQFHPDGLLHTFCGTPSYVAPEVLARRGYDGAKADIWSCGIILFVLMAGYLPFHDQNLMAMYRKIYRGEFRCPRWFSKDLSSLLNRILDTNPETRITVKEVM-ESRWFQKGFRPVPASLNAFDIIS-FSKGFDLSGLF-EES--EVRFISAEPMQTIITKLEEIA-K-VKSFFVRKD-WRVSIEGTREGLKGPLTIGAEIFELTPSLVVVEVKKKAGDKEEYDDFCRELKPGMQHLV-HMG
>Sorghum_bicolor_CIPK13_C4P7U5
-GLLLGRYELGRLLGHGTFAKVYHARHADTGETVAIKVLDKEKALRGLVPHIKREIAILRRVRHPNIVRLFEVMATKSKIYFVMEFVRGGELFARVAKGRLKEDTARRYFQQLISAVGFCHARGVFHRDLKPENLLVDQRGDLKVSDFGLSAVADQFHPDGLLHTFCGTPSYVAPEVLARRGYDGAKADIWSCGVILFVLMAGYLPFHDQNLMAMYRKIYRGEFRCPRWFSKDLSSLLNRLLDTNPETRITVAQIM-ESRWFQKGFRPVPVSLNAFDIIS-FSRGFNLSGLF-EES--EVRFVSAHPMQTIVTKLEEIA-K-VKSFAVRKD-WRVSLEGTRESEKGPLTIGAEVFELTPSLVVVEVRMKAGDREEYEDFCKELKPGMQHLV-HTA
>Zea_mays_CIPK11_B6SK56
-GLLLGRYELGRLLGHGTFAKVYHARQADTGETVAIKVLDKEKALRGLVPHIKREIAILRRVRHPNIVRLFEVMATKSKIYFVMEFVRGGELFARVAKGRLKEDTARRYFQQLISAVGFCHARGVFHRDLKPENLLVDERGDLKVSDFGLSAVADQFHPDGLLHTFCGTPSYVAPEVLARRGYDGAKADIWSCGVILFVLMAGYLPFHDQNLMAMYRKIYRGEFRCPRWFSKDLSSLLIRLLDTNPETRITVAQIM-ESRWFKKGFRPVPVSLNAFDIIS-FSRGFNLSGLF-EEN--EVRFVSAHPMQTIITKLEEIA-K-VKSFAVRKD-WRVSLEGTRESEKGPLTIGAEVFELTPSLVVVEVRMKAGDRQEYEDFCRELKPGMQHLV-HTA
>Brachypodium_distachyon_CIPK17_Bradi2g19970.1
-GLLLGRYELGRVLGHGTFAKVYHARHADTGETVAIKVLDKEKALRGLVPQIKREITILRRVRHPNIVRLFEVMATKSKIYFVMEFVRGGELFARVAKGRLKEDTARRYFQQLISAVGFCHARGVFHRDLKPENLLVDERGDLKVSDFGLSAVADQFHPDGLLHTFCGTPSYVAPEVLARRGYDGAKADIWSCGVILFVLMAGYLPFHDQNLMAMYRKIYRGEFRCPRWFSKDLTSLLNRLLDTNPETRITVAQVM-ESRWFQKGFRPVPASLNAFDIIS-FSKGFDLSGLF-EEN--EMRFISAEPMQTIISKLEEIA-K-VKSFSIRKD-WRVSLEGTREGEKGPLTIGAEIFELTPSLLVVEVKKKAGDKEEYDDFCRELKPGMEDLVHHTG
>Sorghum_bicolor_CIPK12_C4P7T3
-GLLMGKYELGRLLGHGTFAKVYLARHVGTGDSVAIKVLDKEKAVKGLVPHIKREIAVLRRVRHPNVVHLFEVMATKTKIYFVMELVRGGELFSRVSKGRLREDNARRYFQQLVSAVGFCHARGVFHRDLKPENLLVDDRGNLKVSDFGLSAVADQFRPDGLLHTFCGTPAYVAPEVLGRRGYDGAKADVWSCGVILFVLMAGYLPFHDKNIMAMYKKIYKGEFRCARWFSKDLTSLLTRILDTNPNTRITLPEIM-ESRWFKKGFKPVPASLNAFDIIS-FSRGFNLSGLF-EED--EVRFISAEPMSDIITKLEDIA-K-LKSFKLRKD-WRICLEGTREGVKGPLTIGAEVFELTPPLVMVEVKKKAGDNEEYEDFCKELKPGMQHLV-HMV
>Brachypodium_distachyon_CIPK22_Bradi2g50440.1
-AQLMGRYELGRVLGQGTFAKVYHARHVQTGESVAIKVLDREKAVRGLVTHIKREIAVLRRVRHPNIVHLFEVMATKTKIYFVMELVRGGELFSRVSKGRLKEDIARRYFQHLISAVGFCHARGVFHRDLKPENLLVDENGNLKVSDFGLSAVAEPFQPDGLLHTFCGTPAYVAPEVLGRRGYEGAKADIWSCGVILFVLMAGYLPFHDKNLMAMYRKIYKGEFRCPRWFSKDLTSLMTRFLDTNPSTRITLAEVM-EDRWFKKGFRPVPASLNAFDIIS-FSRGFNLSGLF-EED--EVRFVSSEPMSDIVTKLEEIA-N-VKSFSVRKD-WRVSLEGTREGVTGPLTIGVEIFELTPSLVMVEVKKKAGDKEEYDDFCKELKPGMLHLV-QMV
>Arabidopsis_thaliana_CIPK18_Q9LP51
-NILMGKYELGKLLGHGTFAKVYLAQNIKSGDKVAIKVIDKEKIMKGLVAHIKREISILRRVRHPYIVHLFEVMATKSKIYFVMEYVGGGELFNTVAKGRLPEETARRYFQQLISSVSFCHGRGVYHRDLKPENLLLDNKGNLKVSDFGLSAVAEQLRQDGLCHTFCGTPAYIAPEVLTRKGYDAAKADVWSCGVILFVLMAGHIPFYDKNIMVMYKKIYKGEFRCPRWFSSDLVRLLTRLLDTNPDTRITIPEIM-KNRWFKKGFKHVPSSLNAFDIIS-FSSGFDLSGLF-EEG-EGTRFVSGPSK---IISLEEIS-TESLRLECR-------------GAKGPLTIAAEIFELTPSLVVVEVKKKGGDREEYEEFCKELRPELEKLI-EEV
>Arabidopsis_thaliana_CIPK13_O22971
-SILMDKYEIGKLLGHGSFAKVYLARNIHSGEDVAIKVIDKEKIVKGLAGHIKREISILRRVRHPYIVHLLEVMATKTKIYIVMEYVRGGELYNTVARGRLREGTARRYFQQLISSVAFCHSRGVYHRDLKLENLLLDDKGNVKVSDFGLSVVSEQLKQEGICQTFCGTPAYLAPEVLTRKGYEGAKADIWSCGVILFVLMAGYLPFDDKNILVMYTKIYKGQFKCPKWFSPELARLVTRMLDTNPDTRITIPEIM-KHRWFKKGFKHVPASLNAFDILS-FS---DLSGLF-EEQ--GARFVSAAPMTKIISKLEEIA-K-EVKFMVRKD-WSVRLEGCREGAKGPLTIRVEIFELTPSLVVVEVKKKGGNIEEYEEFCKELRPQLEKLM-YQA
>Oryza_sativa_CIPK20_Q60EY8
-TVVMSRYELGRSLGHGTFSKVYQARSLVSGETVAVKVIDKEKALRGMVDQIEREVAVMRLVRHPNVVRLHEVMASRSKIYFVMELVRGGELLARLAGGRLGEDAARRYFHQLVAAVDFCHSRGVYHRDLKPENLLVDDDGNLKVTDFGLSALSASRRHDGLLHTTCGTPSYVAPEIIGDKGYDGATADVWSCGVILFLLLAGYLPFFDSNLMEMYKKITNGEFKVPDWFTPDARSLISRLLDPNPTTRITIDELV-KHPWFKKGHTKRPASLNAFDIIS-LSQGFDLSGMF-CCR-QDQLFVTGKPATAIVSRLEEIA-E-TEHFTVKKQKKAVKLQGWKEGRKGQLAIDAEIFEVSPSCYVVEVKKTAGDTLEYQAFCRDLRPSLNDICWTSP
>Arabidopsis_thaliana_CIPK06_O65554
-GLLHGRYELGRLLGHGTFAKVYHARNIQTGKSVAMKVVGKEKVVKGMVDQIKREISVMRMVKHPNIVELHEVMASKSKIYFAMELVRGGELFAKVAKGRLREDVARVYFQQLISAVDFCHSRGVYHRDLKPENLLLDEEGNLKVTDFGLSAFTEHLKQDGLLHTTCGTPAYVAPEVILKKGYDGAKADLWSCGVILFVLLAGYLPFQDDNLVNMYRKIYRGDFKCPGWLSSDARRLVTKLLDPNPNTRITIEKVM-DSPWFKKQATRSTETLNAFHIIA-LSEGFDLSPLF-EEE-REMRFATSRPASSVISSLEEAA-R-VGKFDVRSE-SRVRIEGKQNGRKGKLAVEAEIFAVAPSFVVVEVKKDHGDTLEYNNFCTALRPALKDIFWT-S
>Brassica_napus_CIPK00_Q8W2D7
-GLLHGRYELGRLLGHGTFAKVYHARNVTTGKSVAMKVVGKEKVVKGMVDQIKREISVMRMVKHPNIVELHEVMASKTKIYFAMELVRGGELFAKVAKGRLREDVARVYFQQLISAVDFCHSRGVYHRDLKPENLLLDEEGNLKVTDFGLSAFTEHLKQDGLLHTTCGTPAYVAPEVILKKGYDGAKADLWSCGVILFVLLAGYLPFQDDNLVNMYRKIYRGDFKCPGWLSSDARRLVTKLLDPNPNTRITIDKVM-DSHWFKKSSTRSTETLNAFHIIA-LSEGFDLSPLF-EEE-MEMRFATSRPASSVISSLEEAA-K-VGKFDVRSE-CRVRIEGKQNGRKGKLAVEAEIFAVAPSFVVVEVKKDHGDTLEYNNFCTALRPALKDIFWT-S
>Cicer_arietinum_CIPK06_C0IRD0
-GLLDGKYELGRVLGHGTFAKVYHAKNLNTGKSVAMKVVGKEKVIKGMMEQIKREISVMKMVKHPNIVQLHEVMASKSKIYIAMELVRGGELFNKVVKGRLKEDLARVYFQQLISAVDFCHSRGVYHRDLKPENLLLDEEGNLKVSDFGLCTFSEHLRQDGLLHTTCGTPAYVSPEVIAKKGYDGAKADIWSCGVILYVLLAGFLPFQDDNLVAMYKKIYRGDFKCPPWFSLEARRLITKLLDPNPNTRITISKIM-ESSWFKKPVPKNPTTMNAFHIIS-LSEGFDLSPLF-EEE-EEMRFATAGTPSRVISKLEQVA-K-AVKFDVKSD-MKVRLQGQERGRKGKLAIAADIYAVTPSFLVVEVKKDKGDTLEYNQSCKELRPALKDIFWTST
>Phaseolus_vulgaris_Kinase_B0I554
-TLLHGKYELGRVLGHGTFAKVYHARNLKTGQHVAMKVVGKEKVIKGMMEQVKREISVMKMVKHSNIVELHEVMASKSKIYIAMELVRGGELFNKVSKGRLKEDVARLYFQQLISAVDFCHSRGVYHRDLKPENLLLDEHGKLKVSDFGLTAFADHLKEDGLLHTTCGTPAYVSPEVIAKKGYDGAKADIWSCGVILYVLLAGFLPFQDDNLVAMYKKIYRGDFKCPPWFSVEARRLVTRLLDPNPNTRISISKVV-ESSWFKKPVPRKPATMNAFHIIS-LSEGFDLSPLF-EE--EEMRFATAGTPSSVISRLEEVA-K-AGKFDMKSE-TKVRLQGQERGRKGKLAIAADIYSVTPSFMVVEVKKDNGDTLEYNQFCKQLRPALKDIFWNSP
>Glycine_max_CIPK01_Gm0015x00035
-TLLHGKYELGRVLGHGTFAKVYHARNLNTGQHVAMKVVGKEKVIKGMMEQVKREISVMKMVKHQNIVELHEVMASKSKIYIAMELVRGGELFNKVSKGRLKEDVARLYFQQLISAVDFCHSRGVYHRDLKPENLLLDEHGNLKVSDFGLTAFSEHLKEDGLLHTTCGTPAYVSPEVIAKKGYDGAKADIWSCGVILYVLLAGFLPFQDDNLVAMYKKIYRGDFKCPPWFSLDARKLVTKLLDPNPNTRISISKVM-ESSWFKKPVPRKLETINAFHIIS-LSEGFNLSPLF-ED--EEMRFATAGTPSTVISRLEEVA-K-AGKFDVRSE-TKVRLQGQERGRKGKLAIAADIYAVTPSFMVVEVKKDNGDTLEYNQFCKQLRPALKDIFWNSS
>Glycine_max_CIPK02_Gm0025x00644
-TLLHGKYELGRVLGHGSFAKVYHARNLKTGQHVAMKVVGKEKVIKGMMEQVKREISVMKMVKHPNIVELHEVMASKSKIYISIELVRGGELFNKVSKGRLKEDLARLYFQQLISAVDFCHSRGVYHRDLKPENLLLDEHGNLKVSDFGLTAFSDHLKEDGLLHTTCGTPAYVSPEVIAKKGYDGAKADIWSCGVILYVLLAGFLPFQDDNLVAMYKKIHRGDFKCPPWFSLDARKLVTKLLDPNPNTRISISKVM-ESSWFKKQVPRKQETMNAFHIIS-LSEGFNLSPLF-EE--EEMRFATAGTPSSVISRLEEVA-K-AGKFDVKSE-TKVRLQGQERGRKGKLAIAADIYAVTPSFMVVEVKKDNGDTLEYNQFCKQLRPALKDIFWNSA
>Glycine_max_CIPK-like_Q8LK24
-TLLHGKYELGRLLGHGTFAKVYHARHLKTGKSVAMKVVGKEKVVKGMMEQIKREISAMNMVKHPNIVQLHEVMASKSKIYIAMELVRGGELFNKIARGRLREEMARLYFQQLISAVDFCHSRGVYHRDLKPENLLLDDDGNLKVTDFGLSTFSEHLRHDGLLHTTCGTPAYVAPEVIGKRGYDGAKADIWSCGVILYVLLAGFLPFQDDNLVALYKKIYRGDFKCPPWFSSEARRLITKLLDPNPNTRITISKIM-DSSWFKKPVPKNSTTMNAFHIIS-LSEGFDLSPLF-EE--EELRFATTRPASSVISRLEDLA-K-AVKFDVKSE-TKVRLQGQEKGRKGKLAIAADLYAVTPSFLVVEVKKDNGDTLEYNQFCKELRPALKDIVWTSP
>Phaseolus_vulgaris_Kinase_B0I557
-LLLHGKYELGRLLGHGTFAKVYHARNLKSGKSVAMKVVGKEKVMKGMMEQIKREISAMNMVKHPSIVQLHEVMASKSKIYIAMELVRGGELFNKIARGRLREETARLYFQQLVSAVDFCHSRGVYHRDLKPENLLLDEDGNLKVTDFGLSTFSEHLRQDGLLHTTCGTPAYVAPEVIGKKGYDGAKADIWSCGVILYVLLAGFLPFQDDNLVALYKKIYRGDFKCPPWFSSEARRLITKLLDPNPNNRITISKIM-ESSWFKKAVPKNSSTMNAFHIIS-LSEGFDLSPLF-EE--EEIRFATTRPASSVISRLEEVA-K-AVKFDVKSE-NQVRLQGQERGRKGKLAIAADLYAVTPSFLVVEVKKDNGDTLEYNQFCNQLRPALKDIVWTSP
>Populus_trichocarpa_CIPK07_A0MNJ4
-TLLHGKYELGRLLGHGTFAKVYHARNLQSGKSVAMKVVGKEKVIKGMMEQIKREISVMKMVKHPNIVELHEVMASKSKIYFAMELVRGGELFSKIEKGRLREDVARVYFQQLISAIDFCHSRGVYHRDLKPENLLLDENGKLKVTDFGLSAFTEHLKQDGLLHTTCGTPAYVAPEVIGKQGYDGAKADLWSCGVILYVLLAGFLPFQDDNIVAMYRKIYRGDFKCPPWFSSEARRLITKLLDPNPSTRITISKVM-DSTWFKKSVPKTLETLNAFHIIS-LSQGFDLSPLF-EEE-EELRFATTRPASSVISRLEEVG-K-AGNFSVKSD-SKVRLQGQERGRKGKLAIAADIFAVTPSFLVVEVKKDNGDTLEFNQFCKALRPALKDIVWISP
>Populus_trichocarpa_CIPK09_A0MNJ6
-TLLHGKYELGRLLGHGTFAKVYHARNLQSGKSVAMKVVGKEKVIKGMMEQVKREISVMKMVRHPHIVELNEVMASKSKIYFAMELVRGGELFSKIAKGRLREDVARVYFQQLISAIDFCHSRGVYHRDLKPENLLLDEDGKLKVTDFGLSAFSEHLKQDGLLHTTCGTPAYVAPEVIGKKGYDGAKADLWSCGVILYVLLAGFLPFQDDNIVAMYRKIYRGDFKCPQWFSSEARRLITKLLDPNPSTRITTSKVM-DSTWFKKSLPKTPETLNAFHIIS-LSQGFDLSPLF-EEG-EELRFATTRPASSVISRLEEVA-K-AGNFNVKSD-SKVRLQGQERGRKGKLAIAADIFAVTPSFLVVEVKKDNGDTLEYNQFCNELRPALKDIVWTSP
>Ricinus_communis_CIPK-like_B9T6V8
-QLLHGKYELGRLLGHGTFAKVYHGRNLQTGKSVAMKVVGKEKVIKGMMEQVKREIAVMKMVKHPNIVELHEVMASKSKIYFAMELVRGGELFSKIAKGRLREDVARVYFQQLISAVDFCHSRGVYHRDLKPENLLLDEDGNLKVTDFGLSAFAEHLKQDGLLHTTCGTPAYVAPEVIGKKGYDGAKADLWSCGVILYVLLAGFLPFQDDNIVAMYRKIYRGDFKCPPWFSSEARRLITKLLDPNPATRITISKIM-DSSWIKKSVPKTPETLNAFHIIS-LSEGFDLSPLF-EEE-EELRFATTRPASSVISTLEEVA-K-AGKFSVKSE-TKVRMQGQESGRKGKLAIAAEIFAVTPAFLVVEVKKDNGDTLEYNQFCKELRPALKDILWTSP
>Prunus_persica_CIPK01_ppa006023m
-SLLHGKYELGRLLGHGTFAKVYHARNLKSGKSVAMKVVGKEKVIKGMMEQIKREISVMRMVKHPNIVELHEVMASKSKIYFAMDLVRGGELFAKIAKGRLKEDVARVYFQQLISAIDFCHSRGVYHRDLKPENLLLDEDGNLKVTDFGLSAFSEHLKQDGLLHTTCGTPAYVAPEVIGKKGYDGAKADLWSCGVVLYVLLAGFLPFQDDNLVAMYRKIYRGDFKCPPWFSSEARRLVTKLLDPNPSTRITISKVM-DSSWFKKSVPKITETLNAFHIIS-LSEGFDLSPLF-EEE-EELRFATTLPASSVISTLEEVA-K-AGKFRIKSD-SMVRLQGEESGRKGKLAIAAEIFAMTPSFVVVEVKKDNGDTLEYNQFCKELRPALKDIVWTSP
>Vitis_vinifera_CIPK03_A5C5K7
-SLLHGKYELGRLLGHGTFAKVYHARNLQTGKSVAMKVVGKDKVIKGMTEQVKREISVMKMVQHPNIVELHEVMASKSKIYFAMELVRGGELFSKISKGRLREDVARVYFQQLISAVDFCHSRGVYHRDLKPENLLLDESGNLKVTDFGLSALSEHLKQDGLLHTTCGTPAYVAPEVIGKNGYDGAKADLWSCGVILYVLLAGFLPFQDDNIVAMYRKIYRGDFKCPPWFSPESRRLVTKLLDPTPNTRITIAKIV-ESSWFKKSVPKTPETLNAFHIIS-LSEGFDLSPLF-EEQ-EELRFATTQPASSVISKLEEVA-K-AGKFSVKSE-TIVRLQGQERGRKGKLAIGAEIFAVAPSFLVVEVKKHHGDSLEYDQFCKELRPALKDIVWT--
>Mimulus_guttatus_CIPK06_mgf007928m
-GALHGKYELGRVLGHGTFAKVYHARNLQTGKSVAMKVVGKEKVIQGMMEQVKREISVMKMMHHPNIVELHEVMASKSKIYFAMEYVRGGELFAKIAKGRLREEPARNYFQQLISAIDFCHSRGVYHRDLKPENLLLDEDGNLKVTDFGLSALSDHLRQDGLFHTTCGTPAYVAPEVIGKKGYDGAKADIWSCGVILYVLLAGFLPFQDDNIVAMYRKIYRGDFKCPPWFSPESRKLITKMLDPNPGTRINIAKIM-DSSWFKKSASKNTETMNAFHIIS-LSEGFDLSPLF-EEE-EELRFATTRPASSVISKLEEVA-K-TKNFSIKSD-SCVRLQGQESGRKGKLGINADIFAVAPSFVVVEVKKSSGDTLEYNNFCKELRPALKDIVWTSS
>Mimulus_guttatus_CIPK10_mgf011351m
-GALHGKYELGRLLGHGTFGKVYHARNLQTSKSVAMKVVGKEKVARGMTEHVKREISIMKMVHHPNIVELHEVMATKTKIYFAMELVRGGELFAKISRGRLREDAARSYFQQLISAVDFCHSRGVYHRDLKPENLLLDEEGNLKVTDFGLSAISDHLRHDGLLHTTCGTPAYVAPEVIGKKGYDGAKADIWSCGVILYVLLAGYLPFQEGNIISMYQKIHRGDFKCPPWLSSESRRLIIKMLDPNPSTRITIAKIM-DSTWFKKSLPKGAETLNAFHIIS-LSEGFDLSPLF-EKE-EELRFATTTSASSVISKIEEVA-K-TTNFRVKSD-SCVRLQGRESGRKGKLRIEADIFAMTPSFVVVEVKKSSGDTLEYNQFCNELRPALKDIEWRSA
>Vitis_vinifera_CIPK02_FRAG_C4P7V1
-SLLHGKYELGRLLGHGTFAKVYHARNLRNGESVAMKVVAKDKVIKGMMEQMKREISVMKKVSHPNIVQLHEVMASKSKIYLAMEYVRGGELFSKIAKGRLREDAARSYFQQLISAVEFCHSRGVFHRDLKPENLLLDEQGNLKVTDFGLCALSEHLKQDGLLHTACGTPAYVAPEVIAKRGYDGAKADIWSCGVILFVLMAGFLPFQDDNLIAMYKKIYRGDFKCPPWFSPEARRVVCRLLDPNPNTRITISKLK-ETSWFKKSKPKNPEALNAFHIIS-LSEGFDLSPLF-EEE-EEMRFATLKK-SDERRGIEARG--------------------------------------------ADQAWDVSDDSSRRRQCSELRQGVEGGHWDSN
>Vitis_vinifera_CIPK05_A5C5T4
-SLLHGKYELGRLLGHGTFAKVYHARNLRNGESVAMKVVAKDKVIKGMMEQMKREISVMKKVSHPNIVQLHEVMASKSKIYLAMEYVRGGELFSKIAKGRLREDAARSYFQQLISAVEFCHSRGVFHRDLKPENLLLDEQGNLKVTDFGLCALSEHLKQDGLLHTACGTPAYVAPEVIAKRGYDGAKADIWSCGVILFVLMAGFLPFQDDNLIAMYKKIYRGDFKCPPWFSPEARRVVCRLLDPNPNTRITISKLK-ETSWFKKSKPKNPEALNAFHIIS-LSEGFDLSPLF-EEE-EEMRFATLKKSSDVVLKLEELT-K------------------------------PGMFPMTPAL--------GGDSVQYNQSCKELRPAVEGIGWT-A
>Mesembryanthemum_crystallinum_Predicted_Q9XFJ3
-PALQGKYELGRVLGQGTFARVYHARNLVTGNSLAIKVVAKDKVIKGMMEQMKREISVMKRVKHPNIVQLHEVMASKSKIYLAMDLVRGGELFSKVSKGKLDEDVARSYFKQLISAVDFCHSRGVYHRDLKPENLLLDEHGNLKITDFGLSAFENEDHHQTLLRTSCGTPHYVAPEVISRKGYHGAKSDIWSCGIILFVLLAGFLPFHDDNIIRMYRKVFKGDFTCPSWLSSQARDLITRLLDINPATRITVSEIM-QSDWYCMDTSSMPEMLNAFHIIS-LSQGFDLSPLF-EEE-QDMRFATTKSASTVVSRLEEVA-K-AGKFIVKCGDSVVRLQGQERGRKGKLAIAAEIMSVSPSLLVVEVKKDNGDTLEYNQFCKQLRPALKDIVWTCP
>Oryza_sativa_CIPK06_Q6Z9F4
-TVLQGRYEMGRVLGHGNFGRVHVARDLRTGRSVAVKVVAKEKVVRGMMEQIKREIAVMKRVSHPNIVELHEVMATRSKIYLALELVRGGELFGRIVLGRVREDAARHYFRQLVSAVDFCHSRGVYHRDLKPENLLLDEAGNLKVVDFGLSALADHARADGLLHTLCGTPGYAAPEVLRDKGYDGAKADLWSCGVILYVLLAGSLPFPDDNIVTLYRKAQRGDYRCPAWLSTDARRLIPRLLDPNPTTRISVAQLV-ETPWFKKTSISRPETLNAFHLIS-LSEGFDLSPLF-EGR-GGMLFATREPASGVISRLEGVA-A-GGRMRVTSGARGVRLEGAERGAKGRLAVAADIFSVAPSVLVVDVKKDGGDTLEYRSFCEELRPALQDIVWGAA
>Brachypodium_distachyon_CIPK27_Bradi3g36910.1
-GVLQGRYEMGRVLGHGNFGRVHVARDLRTGRSVAVKVVAKEKVVRGMAEQMKREIAVMKRVSHPNIVELHEVMATRSKIYLALELVRGGELFARIVSGRVREDVARHYFRQLISAVDFCHARGVFHRDLKPENLLLDEQGNLKVVDFGLSALADHARADGLLHTLCGTPGYAAPEVLRDKGYDGAKADIWSCGVILFVLLAGSLPFPDDNIVTMYKKVQRGDYRCPPWFSTDARRLVPKLLDPNPATRITIAELV-ETPWFKKTSIARPETMNAFHLIS-LSEGFDLSPLF-EGR-GGMLFATREPAKGVVSRLEEVA-A-GGRMRVTSGAGGVRFEGAARGAKGRLAVAAEIFSVAPSVLVVDVKKDGGDTLEYRSFCEELRPALQDIVWAAD
>Sorghum_bicolor_CIPK22_C4P7T7
-GVLQGRYELGRVLGHGNFGRVHAARDLRTGRGVAVKVLVKDKVLRGMMEQIKREIAVMKRVSHPNIVELHEVMATRSKIYLALELVRGGELFARIVAGRVKEDVARRYFRQLISAVDFCHARGVYHRDLKPENLLIDEAGNLKVVDFGLSALADHARSDGLLHTLCGTPGYVAPEVFRNKGYDGAKADIWSCGVILYVLLAGSLPFPEDNIAAMFRKMSRGDYRCPPWLSTEARRLIPKLLDPNPDTRITIAQIV-ETPWFNKPSIAKPETLNAFHLIS-LSAGFDLSPLF-DVR-GGMRFATRESASGVVSRLEEVA-A-GGRMRVTSGARGVRLEGAERGRKGRLAVAADIFSLSPSVLVVDVKKDGGDTLEYRSFCEELRPALKDIVWAAD
>Zea_mays_CIPK15_B6TX22
-GVLQGRYELGRVLGHGNFGRVHAARDLRTGRAVAVKVLDKDKMLRGMMEQIKREIAVMKRVSHPNIVELHEVMATRSKIYLALELVRGGELFARIVAGRVKEDVARRYFRQLIHAVDFCHARGVYHRDLKLENLLLDDAGNLKVVDFGLSALADHARSDGLLHTLCGTPGYVAPEVFRNKGYDGAKADIWSCGVILYVLLAGSLPFPDDNVAAMFRKMSRGDYRCPPWLSTEARRLIPKLLDPDPDTRITIAQLV-ETPWFNKPSVSRPETMNAFHLIS-LSAGFDLSPLF-DVR-GGMRFATREPASGVVSRLEEVA-A-GGRMRVTSGARGVRLEGAERGRKGRLAVAADIFCVAPSVLVVDVKKDGGDSLEYRSFCEELRPALKDIVWAAD
>Sorghum_bicolor_CIPK14_C4P7S4
-SVLQGRYELGRVLGHGNFGRVHAARDLRTGRGVAVKVVAKDKLERGMAEQIKREIAAMKMVSHPNIVELHEVMATRSKIYLALELVRGGELFSRIAAGRVREDVARRYFRQLVSAVHFCHGRGVYHRDLKLENLLLDEAGNLKVADFGLSALAGHARSDGLLHTACGTPSYVAPEVLGGKGYDGAKADLWSCGVILYVLLVGRLPFHEDNLMVMYRKMQRGEFLCPPWVSADARKLIGDLLDPNPSTRITVARLV-ETPWYQKPLPVLPEVLNAFHLIS-LSEGFDLSPLF-DHS-GGVRFATREAASSVVSRLESLV-T-GANMRVTSGSRGV-----------RLAVAAEIFSVAPAVLLVDVNKDGGDTMEYQSFCEELRPALKDVVWASG
>Zea_mays_Predicted_B4FA17
-SVLQGRYELGRVLGHGNFGRVHAARDLRTGRSVAVKVVAKDKLERGMAEQIKREIAVMKMVSHPNIVELHEVMATRSKIYLALELVRGGELFSRIAAGRVREDVARCYFRQLVAAVDFCHGRGVFHRDLKLENLLLDEVGNLKVADFGLSALAGHARSDGLLHTACGTPSYVAPEVLGGKGYDGAKADLWSCGVILYVLLVGSLPFHEDNLMVMYRKMQRGEFLCPPWVSADARKLIGELLDPDPSTRITVARLV-ETPWYRKPLPVLPEVLNAFHLIS-FSEGFDLSPLF-DQS-GGIRFVTREAASSVVSRLESLV-T-GANMRVTSGSRGVRLEAVSRGRSARLAVAAEIFSVAPSVLLVDVKKDGGDTMEYRSFCEELRPALKDIVWASS
>Brachypodium_distachyon_CIPK31_Bradi4g30390.1
-YVLQGRYELGRVLGYGNFGRVHAARDLRTGRGVAVKVVAKDKVERGMSEQMKREIAVMKMVSHPNIVELHEVMATRSKIYLALELVRGGELFARVSAGRLREDVARRYFRQLVSAVDFCHGRGVYHRDLKPENLLLDEAGNLKVADFGLSALAGHARPDGLLHTACGTPAYVAPEVLGGGGYDGAKADLWSCGVILYVLLVGALPFQDENLMSMYRKMQRGDFLCPSWISRDARKLIGRLLDPKPSSRITVAGLI-ESPWFKKTSIPSPEALNAFHLIS-LSAGFDLSPLF-EQR-GAMRFATREPASGVISRLEGLA-T-GGAMRVTSGARGVRLEGAERGRKGRLAVAAEIFSVAPSVLVVDVKKDGGDTMEYRSFCEELRPALKDIVWAAA
>Oryza_sativa_CIPK27_Q6ERS0
-GVLEGRYEMGRVLGHGNFGRVHAARDVRTGRAVAMKVVSKDKVERGMAEQIKREIAVMKMVSHPSVVELHEVMATRTKVYLALELVRGGELFDRIAHGRVGEGVARRYFRQLVSAVDFCHGRGVYHRDLKPENLLLDEAGNLKVADFGLSALACHARPDGLLHTACGTPAYVAPEVLAGNGYDGAKADLWSCGVILYVLLAGALPFQDDNLVCMYRKMRRGDFCCPPWVTTDARKLIKSLLDPNPGTRITVAGLL-ETPWFRKTAPPRPEVLNAFHLIS-LSEGFDLSPLF-EHR-GGTRFATREAASGVVARLEALA-M-GGA------------------------------RVAPSLLMVDVKKDGGDAMEYRPFFEELRPALKDIVWSPA
>Arabidopsis_thaliana_CIPK15_P92937
-SVLMLRYEVGKFLGQGTFAKVYHARHLKTGDSVAIKVIDKERILKGMTEQIKREISAMRLLRHPNIVELHEVMATKSKIYFVMEHVKGGELFNKVSTGKLREDVARKYFQQLVRAVDFCHSRGVCHRDLKPENLLLDEHGNLKISDFGLSALSDSRRQDGLLHTTCGTPAYVAPEVISRNGYDGFKADVWSCGVILFVLLAGYLPFRDSNLMELYKKIGKAEVKFPNWLAPGAKRLLKRILDPNPNTRVSTEKIM-KSSWFRKGLQEECINLNAFEIIS-LSTGFDLSGLF-EKE--EMRFTSNREASEITEKLVEIG-K-DLKMKVRKEEWRVKMSA------EATVVEAEVFEIAPSYHMVVLKKSGGDTAEYKRVMESIRPALIDFVLAWH
>Lepidium_latifolium_CIPK00_B7U1M7
-SVLMLRYEVGKLLGQGTFAKVYHARNLKTGDNVAVKVIDKDRVLKGMNEQTKREISVMKLLKHPNIVELHEVMATKSNIYFVMEYVKGGELFNKVSSGKLKEEVARKYFQQLVHAVDYCHSRGVCHRDLKPENLLVDEEGNLKVSDFGLSALADSRRQDGLLHTTCGTPAYVAPEVISRKGYDGFKADVWSCGVILFVLLAGYLPFRDSNLMELYKKIGKAEVKFPSGFAPGARRLLKRILDPNPNTRISTEEIM-QSSWFRKGLQEQCINLNAFEIIS-LSTGFDLSGLF-EKE--EMRFTSNREASEITEELVEIG-K-ERKMKVIKEGWKVKMVA------GAAVVEAEVFEIAPSFHVVVLKKSGGDTAEYKRVVESMRPALKDIVLAWH
>Oryza_sativa_CIPK14_Q2QYM3
-KILMERYELGRLLGKGTFGKVHYARNLESNQSVAIKMMDKQQVLKGLSEQIRREITTMRLVAHKNIVQLHEVMATRNKIYFVMEYVKGGELFEKVAKGKLTEVVAHKYFQQLISAVDYCHSRGVYHRDLKPENLLLDENENLKVSDFGLSALSESKRQDGLLHTTCGTPAYVAPEVISKIGYDGAKSDIWSCGVILFVLVAGYLPFQGPNLMEMYRKIQHGEFRCPGWFSRKLQKLLYKIMDPNPSTRISIQKIK-ESTWFRKGPEENVTNLNAFEIIS-FSKGFDLSGMF-IVW-NEARFTSDKSASTIISKLEDVA-K-ALNLRVRKDNGVVKMQGRKEGRNGVLQFDIEIFEVTTSYHIIEMKQTSGDSLEYRQLLEGIRPALKDIVLAWH
>Oryza_sativa_CIPK15_Q2RBF0
-KILMERYELGRLLGKGTFGKVHYARNLESNQSVAIKMMDKQQILKGLSEQIRREITTMRLVAHKNIVQLHEVMATRNKIYFVMEYVKGGELFEKVAKGKLTEVVAHKYFQQLISAVDYCHSRGVYHRDLKPENLLLDENENLKVSDFGLSALSESKRQDGLLHTTCGTPAYVAPEVISKIGYDGAKSDIWSCGVILFVLVAGYLPFQGPNLMEMYRKIQHGEFRCPGWFSRKLQKLLYKIMDPNPSTRISIQKIK-ESTWFRKGPEENVTNLNAFEIIS-FSKGFDLSGMF-IVW-NEARFTSDKSASTIISKLEDVA-K-ALNLRVRKDNGVVKMQGRKEGRNGVLQFDIEIFEVTTSYHIIEMKQTSGDSLEYRQLLEGIRPALKDIVLA--
>Sorghum_bicolor_CIPK02_C4P7T9
-KTLMERYELGRLLGKGTFGKVHYGRNLESNQSVAIKMMDKDKVLKGLSEQIKREIRTMRLVEHKNIVHLHEVMATRNKIYIVMEYVKGGELFDKIDKGKLTEAAAHKYFQQLISAVDHCHSRGVYHRDLKPENLLLDENENLKVSDFGLSALSESKRQDGLLHTTCGTPAYVAPEVISKIGYDGAKSDIWSCGVVLFVLAAGYLPFQGPNLMEMYRKIQHGDFRCPSWFSHKLKKLLYKILDPNPSTRISIQKIK-ESTWFRKGPGEIATNLNAFEIIS-FSTGLDLSGLF-VKC-KETRFTSDKPALAIISKLQEVA-K-ALNLRIRKENGIIKIQGRKEGRNGVLQFDTEIFEITASYHLIEMKQTSGDSVEYQKLLEDIRPGLKDIVWSWH
>Sorghum_bicolor_CIPK30_C4P7T5
-KILMKRYELGRLLGKGTFGKVHYARNLESNQSVAIKMMDKDKVLNGLSEQIRREITTMRLVAHKNIVELHEVMATRNKIYFVMEYVKGGELFDKIEKGKLTEAVAHKYFQQLISAVDYCHSQGVYHRDLKPENLLLDENENLKVSDFGLSALSESKRQDGLLHTTCGTPAYVAPEVISKTGYDGAKSDIWSCGVVLFVLVAGYLPFQGPNLMEMYRKIQNGNFRCPSWFSHKLKKLLYKILDPNPNTRISVQKIK-ESTWFRKGPGETVTNLNAFEIIS-FSTGFDLSGLF-IKC-KETRFTSDKPAAAIISKLEDVA-K-ILNLRIRMDNGVVKIQGRKEGRNGVLQFDAEIFEITASYHLIEMKQTGGDSLEYQKLLENIRPALKDIVWAWH
>Zea_mays_CIPK15_B4FXZ1
-KILMERYEVGRLLGKGTFGKVHYAKNLESNESVAIKMMDKDKVLKGLSEQIRREITTMRLVAHKNIVELHEVMATRNNIYFVMEYVKGGELFDKIGKGKLTEAAAHKYFQQLIGAVDYCHSRGVYHRDLKPENLLLDENENLKVSDFGLSALSESKGQDGLLHTTCGTPAYVAPEVISKTGYDGAKSDIWSCGVVLFVLVAGYLPFRAPNMMEMYRKIQNGDFRCPSWFSHKLKKLLYKILDPSPDTRISVQKIK-ESTWFRKGPVETVTSLNAFEIIS-FSTGLDLSGLF-IRC-KETRFTSDKGAVSIISKLEDVA-K-ALNLRVRKDNGVVKIQGRKVGRKGVLEFDTEIFEITASYHLIEMKQTGGDSLEYKKLLEDIRPALKDIVWAWH
>Brachypodium_distachyon_CIPK28_Bradi4g25880.1
-KILMERYELGRLLGQGTFGKVHYARSLESNQSVAIKMLEKEKMLSGLSEQIRREVTTMRLVAHKNVVQLHEVMATRNKIYFVMEYMKGGELFDKVEKGKLTEVAAHKYFHQLIAAVDYCHSRGVYHRDLKPENLLLDDNENLKVSDFGLSALSESKRLDGLLHTTCGTPAYVAPEVISKRGYDGAKSDIWSCGVILFVLVAGYLPFEAPNLMDMYRKIEQGQFKCPSWLSQKLQKLLYKILDPNPSTRASIQKIK-ESSWFRKGPVGTVTNLNAFEIIS-FSTGFDLSGLF-IEC-KEARFTSDKPAAAIISKLECVA-K-ALSLRVRKDNGVVKMQARKEGRNGVVQFNAEIFEITASYHLIEMKQTSGDPLEYRGLLEDIRPALKDIVRSWH
>Brachypodium_distachyon_CIPK32_Bradi4g44460.1
-KVVLGRYEVGRLLGKGAFGKVHYAKNLKSNRSVAIKMLDKEKVLKGLSEQVRREITTMRLVAHKNIVKLHEVMATRSKIYFVMEYVKGGQLFDKISNGKLTESAAHKYFQQLISAVDYCHSRGVYHRDLKPENLLLDEHENLKVSDFGLSALSESKRQDGLLHTICGSPAYVAPEVISKGGYDGAKSDIWSCGVVLFVLVAGYLPFQGQNLMEMYMKIEQGDFKCPGWVSIKLRKLLHKIMDPDPSKRISIQKIK-ESTWFRKGPEETVTNLNAFEIIS-FSTGFDLSGLF-VES-KETRFTSENPASAIISKLEDVA-K-ALNLRVRKDNGVVKMQGRKEGRNGVVQFDSEIFQITPSYHLIEMKQTSGDSLEYQKLLDGIRPALKDIVWAWH
>Zea_mays_Predicted_C4IYR0
-KTLTERYEMGKLLGKGAFGKVHYARDLESNQGVAIKIMDKDRVLKGLSEQVKREITTMRLVEHKNIVRLHEVMATRNKIYIIMEYAKGGELLDKVKRGRLTEADTHRYFQQLIGALDHCHSRGVYHRDLKRENLLLDENGDLKVSDFGLSAFSESRRTDGLLHTVCGTPVYIAPEVIKKTGYDGAKSDIWSCGVVLFVLAAGYLPFQGPNMMEIYRKIHDSDFRCPSWFSHKLKRLLYKILNPNPSMRPSIQEIK-ESTWFRKGPREIATKLNAFEIIA-FSAGLDLSGLF-IKC-KETRFTSDKPALAIISKLEDVA-K-ALNLRIRKDNNTVIIQGRKHGGNGVLQFDTQIFEITPSCHLVQMKQTSGDLLEYQKLLEGIRPGLKDVVWAWH
>Glycine_max_CIPK16_Gm0030x00322
-TILMQKYEVGHFLGQGNFAKVYHARNLKTGQSVAIKVFNKESVIKGMKEQLKREISLMRLVRHPNIVQLHEVMASKTKIYFAMEMVKGGELFYKVSRGRLREDVARKYFQQLIDAVGHCHSRGVCHRDLKPENLLVDENGDLKVTDFGLSALVESRENDGLLHTICGTPAYVAPEVIKKKGYDGAKADIWSCGVILFVLLAGFLPFNDKNLMQMYKKIIKADFKFPHWFSSDVKMLLYRILDPNPKTRIGIAKIV-QSRWFRKGYVQLLYRFNAFDLIS-ISSGFDLSGLF-EDG-QLARFTTRKPPSTIVSMLEEIA-Q-IDRFKILKKNGVVRLEEYKAGINGQLTIDAEIFEVTSSFHVVEVTKIAGNTLEYWKFWQYLKPSLNEMVWVWQ
>Arabidopsis_thaliana_CIPK17_Q94C40
-GMRVGKYELGRTLGEGNSAKVKFAIDTLTGESFAIKIIEKSCITRNVSFQIKREIRTLKVLKHPNIVRLHEVLASKTKIYMVLECVTGGDLFDRIVKGKLSETQGRKMFQQLIDGVSYCHNKGVFHRDLKLENVLLDAKGHIKITDFGLSALSQHYREDGLLHTTCGSPNYVAPEVLANEGYDGAASDIWSCGVILYVILTGCLPFDDANLAVICRKIFKGDPPIPRWISLGAKTMIKRMLDPNPVTRVTIAGIK-AHDWFKHDYTPSPTIINAFQLIG-MSSFLDLSGFF-ETE-RQIRFTSNSLAKDLLENIETIF-T-EMGFCLQKKHAKLKAIKEESTQKQCLSVTAEVFEISPSLNVVELRKSHGDSSLYKQLYERLLNELGSSSQVQE
>Arabidopsis_thaliana_CIPK01_Q8RWC9
-GMRLGKYELGRTLGEGNFGKVKFAKDTVSGHSFAVKIIDKSRIADNFSLQIKREIRTLKMLKHPHIVRLHEVLASKTKINMVMELVTGGELFDRIVNGKLTETDGRKMFQQLIDGISYCHSKGVFHRDLKLENVLLDAKGHIKITDFGLSALPQHFRDDGLLHTTCGSPNYVAPEVLANRGYDGAASDIWSCGVILYVILTGCLPFDDRNLAVLYQKICKGDPPIPRWLSPGARTMIKRMLDPNPVTRITVVGIK-ASEWFKLEYIPSPTIINAFQLIG-MSSFLDLSGFF-EQE-RRIRFTSNSSAKDLLEKIETAV-T-EMGFSVQKKHAKLRVKQEERNQKQVLSVTAEVFEIKPSLNVVELRKSYGDSCLYRQLYERLLKDVGTSSPEQE
>Glycine_max_Predicted_C6TIM8
-GMRLGKYDLGRTLGEGNFGKVKFARNTDSGQAFAVKIIDKNTIVDNITNQIIREIATLKLLRHPNVVRLYEVLASKTKIYMVLEYVNGGELFDIIAKGKHIEGEGRKLFQQLIDGVSYCHTKGVFHRDLKLENVLVDNKGNIKITDFGLSALPQHLREDGLLHTTCGSPNYVAPEVLANKGYDGATSDTWSCGVILYVILPGHLPFDDRNLVVLYQKIFKGDVQIPKWLTPGARNMIRRILDPNPETRITMAGIK-EDPWFKKGYIPVPSLINAFQLIG-MSSCLDLSGFF-EKE-RKIRFASNLSVKDLIERIEDTA-T-EMEFRVEKKNGKLKVIRENKVHKLGLSVVVEVFGISSSLYVVELRKSYGDGSVYKQLCNKLLNDLGIPPKQPL
>Populus_trichocarpa_CIPK01_A0MNI9
-GMQLGKYELGRTLGEGNFGKVKLAKNIETGQPFAVKILEKNRIIDKITDQIKREIATLKLLKHPNVVRLHEVLASKSKIYMVLEYVTGGELFDRIAKGKLPEAEGRKMFQQLIDGVSYCHSKGVFHRDLKLENVLVDAKGNIKISDFGLSALPQHFRDDGLLHTTCGSPNYVAPEILSNRGYDGATSDIWSCGVILYVILTGYLPFDDRNLAVLYQKIFKGDAQVPKWLSPGAKNMIKRILDPNPVTRITTADIK-ADEWFKLDYTPMPNLINAFQLIG-MSSCLDLSGLF-EKE-RKIRFTSNHSMSDLLEKIEDIV-T-EMGFRVQKRNGRFQVIQEHRGKKSGLSVATEVFEISPSLYVVELRKSYGDSSAYRQLCTKLSNDLGVPSSPGL
>Ricinus_communis_CIPK-like_B9S009
-GMRLGNYELGRTLGEGNFGKVKLAKNIDSGLPFAVKILEKNRIIHNISDQIKREIATLKLLKHPNVVRLHEVLASKSKIYMVLEYVNGGELFDRIAKGKLPEAQGRKLFQQLVDGVSYCHNKGVFHRDLKLENVLVDAKGNIKISDFGLSALPQHFRDDGLLHTTCGSPNYVAPEILSNRGYDGATSDTWSCGVILYVILTGYLPFDDRNLAVLYQKIFKGDAQIPKWLSSGAQNMIRRILDPNPVTRITMADIK-SDEWFKQDYTPAPTLINAFQLIG-MSSCLDLSGFF-EKE-RKIRFTSNRSMKDLLQKIEETA-T-EMGFRIQKKNGKLKVVQERKEQRLGLSVAAEVFEISPSLHVVELQKSNGDPSVYRQLCKKLSNDLRLPSDEGL
>Prunus_persica_CIPK16_ppa005480m
-GMRLGKYELGRTLGEGNFGKVKFAKNVDSGQPFAVKILEKTRIIDKITDQIKREIGTLKLLKHPNVVRLHEVVASKTKIYMVLEYVTGGELFDKIAKGKLAEAEGRKLFQQLIDGVSYCHNKGVFHRDLKLENVLVDAKGNIKISDFGLSALPQHFREDGLLHTTCGSPNYVAPEILANKGYDGATSDIWSCGVILYVILTGFLPFDDRNLAVLYQKILKGEVQIPTWLSPGAKNLIKKILDPNPVSRITMTGIK-SDEWFKQDYSPAHTHINAFQLIG-MSSCLDLSGFF-EKE-RKIRFTSNHSEKDLLEKIEEIV-L-EMGYCVQKKNGRLKVMQEHKGERMGLSVAAEVFEISPSLFVVEIRKSYGDASAYRKLCEKLSHDLGVPASQGL
>Vitis_vinifera_CIPK19_C4P7W8
-----------------------------------------ERLYNGEGGGIKREIATLKLLKHPNVVRLHEVLASKTKIYMVLEYVTGGELFDRIANGKLSEAEGRKLFQQLIDAVSYCHNKGVFHRDLKLENVLVDSKGNIKISDFGLSALPQHFRDDGLLHTTCGSPNYVAPEILANRGYDGSTSDIWSCGVILYVILTGYLPFDDRNLAVLYQKIFKGDAQMPKWLSSGAKNIIKRILDPKPETRITMAGIK-ADEWFKQQYTPAPNLINAFQLIG-MSSCLDLSGFF-EKE-RKIRFTSNHCPKDLLEKIEDIV-T-EMGFRVEKKNGRLKVMQEHKCQKFGLSVAAEVFEISPSLYVVELRKSYGDSSVYRQLCKKLSSDLGVPTSQEL
>Solanum_lycopersicum_CIPK11_SL1.00sc04337-310.1.1
-GMRLGKYEVGKTLGEGNFGKVKYARHVETGQSFAIKILEKSRILDKSTDQIKREIGTLKLLKHPNVVRLYEVLASKSKIFMVLEYVNGGELFDRIVKGKLSEAQGRKLFQQLVDGVSYCHDKGVFHRDLKLENVLIDLRGNIKITDFGLSALPQHFRDDGLLHTTCGSPNYVAPEILSNRGYDGAASDTWSCGVILYVILTGYLPFDDRNLAVLYQKILKGEVHIPKWLSAGAKNLIKRILDPNPHTRITMAQIK-EDAWFKQDYTPVPCLINAFELIG-MSSCLDLSGFF-EKE-RKIRFTSSLSPKQLLERIENMV-T-QMGFHVQKRHGRLKVMQEQKGHKPALLVVAEVFEISPSLYVVELQKSSGDSTVYRQMCNRLSNDLGVHRNEEL
>Glycine_max_CIPK30_Gm0010x00489
-GVRLGKYELGKTLGEGNFGKVKLARDTHSGKLFAVKILDKSKIIDNNIDQIKREISTLKLLKHPNVVRLYEVLASKTKIYMVLEYVNGGELFDKIAKGKLKEAEGRKIFQQLIDCVSFCHNKGVFHRDLKLENVLVDAKGNIKITDFNLSALPQHFREDGLLHTTCGSPNYVAPEILANKGYDGATSDIWSCGVILYVILTGYLPFDDRNLAVLYQKIFKGEVQIPRWLSPGSQNIIKRMLDANPKTRITMAMIK-EDEWFKEGYTPAPTLINAFQLIS-MSSSLDLSGLF-EQE-RKIRFTSIHSPKDLVERIEDIV-T-EMGFRVQKKNGMLKVIQEIKVQKPGFSVEAEVFEISPSLYVVELSKSCGDASLYRQLCKKLSNDLGVHTRQQL
>Amborella_trichopoda_CIPK03_frag|gb|CO997150.1|CO999011.1|
--MRLGKYELGRILGEGNFGKVKYAKDVDSGQSFAVKILEKQRILQDISEQIKREIGTLKLMKHPNVVRLYEVLASRTKIYMVLEYVTGGELFTKIENGRLKESEGRKLFQQLIDAV?YCHDKGVYHRDLKPENVLLDANGNIKISDFGLSALPQHFREDGLLHTTCGSPNYVAPEVLANRGYKGATADLWSCGVILFVLLVGYLPFDDRNLAVLYHKIFKGDVHIPKWLSPGARNLIRQILNPNPKTRMTVAEIK-DDDWFKQGYIPAHHLTNAFQLIG-MSSSLDLSG---------------------------------------------------------------------------------------------------------
>Oryza_sativa_CIPK17_Q75L42
-EALLGGYEMGRTLGEGNFGKVKYARHLATGGHFAVKILDRGRVVSRAGDQIRREIATLKLLRHPHVVRLHEVAASKTKIYMVLEFVNGGELFERIAKGKLSEKEGRRLFQQLIDGVSYCHDRGVYHRDLKPENVLVDQKGNIKISDFGLSALPQHLGNDGLLHTTCGSPNYIAPEVLQNKGYDGSLSDIWSCGVILYVMLIGYLPFDDRNIVVLYQKIFKGDTQIPKWLSHSAQNLLRRILEPNPMKRIDMAGIK-SHEWFQKDYIPVSHQINAFQLIG-MASSLDLSGFF-EDQ-RRIRFTSTHPPKDAFDKIESSA-T-ELGFQVQRGHSKLKLMRNCKGSKPEFMVSAEVFELGPSVNVVELRKSNGDPALYRQLCERISSDMGARNTEQI
>Oryza_sativa_CIPK01_Q9LGV5
-ASLLGRYEIGRTLGEGNFGKVKYARHLATGAHFAIKILDRNKILSRFDDQIRREIGTLKLLKHPNVVRLHEVAASKTKIYMVLEYVNGGELFDKIAKGKLSEHEGRRLFQQLIDAVSYCHDKGVYHRDLKPENVLVDRRGNIKISDFGLSALPQHLGNDGLLHTTCGSPNYIAPEVLQNRGYDGSLSDIWSCGVILYVMLVGYLPFDDRNLVVLYQKIFKGDTQIPKWLSPSARDLLRRILEPNPMKRINIAGIK-EHEWFQKDYTPVPTHINAFQLIG-MASALDLSGFF-EEQ-RKIRFTSTHSPKDLFDKIENVV-T-EMGFQVQRGNSKLKVMKNGRGSKLRFLVCTEVVELGPSLYVVELKKSHGDPILYRQLCERLSDELGVCKTEQI
>Brachypodium_distachyon_CIPK15_Bradi2g11220.1
-ASLLGRYEIGRTLGEGNFGKVKYARHLATGAHFAVKILDRNKILSRFDDQIRREIGTLKLLKHPNVVRLHEVAASKTKIYMVLEYVNGGELFDKIAKGKLSEHEGRRLFQQLIDGVAYCHDKGVYHRDLKPENVLVDRKGNIKISDFGLSALPQHLGNDGLLHTTCGSPNYIAPEVLQNRGYDGSLSDIWSCGVVLYVMLVGYLPFDDRNLVVLYQKIFKGDTQIPKWLSPAAQDLLRKILEPNPMKRMNIKEIK-EHEWFQKDYIPVPTHINAFQLIG-MASSLDLSGFF-EEQ-RKIRFTSTHSPKDLFEKIENAV-T-VMGFQAQRGHSKLKVMKKCKNSKPQFLACAEVFELGPSLYVVELKKSHGEPLLYRQLCEKLSDELGVCKTEQI
>Sorghum_bicolor_CIPK21_C4P7T1
-ASLLGRYEIGRTLGEGNFGKVKYARHIGTGGHFAIKILDRSKILSRIDDQIRREIGTLKLLKHPNVVRLHEVAASKTKIYMVLEFVNGGELFDKIAKGKLSEHEGRRLFQQLIDGVSYCHDKGVYHRDLKPENVLVDRKGNIKISDFGLSALPQHLGNDGLLHTTCGSPNYIAPEVLQNRGYDGSLSDIWSCGVILYVMLVGYLPFDDRNLVVLYQKIFKGDCQIPKWLSPAAQDLLKRILEPNPMKRINITGIR-EHEWFKKDYVPACTHINAFQLIG-MASSLDLSGLF-EEQ-RKIRFTSTHPPKDLFDKIESVA-M-EMGFEVHRGASKLKVLKNSKCSKSRFLVCTEVFELGPSLYVVELRKSHGDSTLYRQLCERLSDELGACKTEQI
>Zea_mays_CIPK01_B6TDE7
-ASLLGRYEIGRTLGEGNFGKVKYARHIASGGHFAIKILDRSKILSRIDDQIRREIGTLKLLKHPNVVRLHEVAASKTKIYMVLEFVNGGELFDKIAKGKLSEHEGRRLFQQLIDGVSYCHDRGVYHRDLKPENVLVDRKGTIKISDFGLSALPQHLGSDGLLHTTCGSPNYIAPEVLQNRGYDGSLSDLWSCGVILYVMLVGCLPLDDRNLVVLYQKIFKGDCQIPKWLSPAAQDLLKRILQPNPMKRINVAGIR-EHEWFKKDYVPACSPINAFQLIG-MASSLDLSGFF-EEQ-RKIRFTSTHPPKDLFDKIESVV-M-EMGFKVHRGAGKLKVLKNSKCS--RLLVCTEVFELGPSLYVVELRKSHGDSTLYRQLCERLSDELGACKTDQI
>Sorghum_bicolor_CIPK01_C4P7U1
-RGLLGAYELGRTLGEGNFGKVKQARHRGSGAQFAVKILDRARVVSRVDDQIRREIATLNLLAHPNVVRLHEIAASKTKIYMVLELVNGGELFDRIAKGKLPEQEARRLFQQLIDGVSYCHEKGVYHRDLKPENILVDRKGNIKISDFGLSALPEHLGNDGLLHTTCGSPNYIAPEVLQNRGYDGSLSDIWSCGVILYIMLVGYLPFDDRNIVVLYQKIFKGDTQIPEWLSPGAQNLLQRILEPNPMKRITMAEIK-AHKWFQEDYVPATNQINAFQLIG-MASSLDLSGFF-EEQ-RKIRFTSTHPPEDLFDKIENSA-S-EMGFHVHRGHSKLKLTRNCNGSQQKFLVSTEVNKLHPCCQEKSSDRLATNEVL-----------------CHL
>Zea_mays_CIPK01_B6T3T6
-RGLLGAYELGRTLGEGNFGKVKQARHRGSGGQFAVKIMERARVLSRADEQICREIATLKLLAHPNVVRLHEVAASKTKIYMVLELVNGGELLDRIAEGKLPEQEARRLFQQLVDGVSYCHEKGVCHRDLKLENVLVDRKGNIKISDFGLSALPQHLGNDGLLHTTCGSPNYIAPEVLQNRGYDGSLSDIWSCGVILYVMLVGHLPFDDRNIVVLYQKIFKGDAQIPEWLSPGARNLLRRILEPYPAERIAMAEIK-AHPWFQEHYVPVTHHINAFQLIG-MASSLDLSGFF-EEQ-RKIRFTSAQPPEDLFAEIERSA-T-DMGFHVHRGHSKLRLTRNCDRSKQKFLVCTEVFELSPSLYVVELNKSHGDPALYRQ-----------------
>Oryza_sativa_CIPK21_Q0D4B2
-AMRMGKYEMGRALGEGHFGKVKLARHADTGAAFAIKILDRQRILAKIDEQIKREIATLKLLKHPNVVRLHEVSASKTKIYMVLEYVNGGELFDKIAKGKLSEKEGRKLFQQLMDAVSYCHEKGVYHRDLKPENVLVDAKGNIKVSDFGLSALPQNQRKDGLLHTTCGSPNYIAPEVLLNRGYDGSLSDIWSCGVILYVMLTGNLPFDDQNTVVLYQKILKGDARIPKWLSPGAQDILRKILDPNPITRLDITGIR-AHEWFRQDYTPAISQINAFQLIG-MSSCLDLSGFF-EKE-RKIRFVSNYSPTSLFEKIESTV-T-EKGFQVQKNSGKLKVIQVCKEPAPRLLISAEVFEINESLYVVELKRSSGDCSLYRQLCASLSEDLGICK-QQL
>Sorghum_bicolor_CIPK17_C4P7S5
--MRMGKYEMGRTLGEGHFGKVKLARHADTGRTFAIKILDRQRILAKINEQIKREIATLKLLKHPNVVRLYEVSASKTKIYMVLEYVNGGELFDKIAKGKLTEKEARKLFQQLIDAVAYCHEKGVYHRDLKPENVLVDAKGNIKVSDFGLSALPQNQRKDGLLHTTCGSPNYIAPEVLLNKGYDGSMSDIWSCGAILYVMLTGNLPFDDQNVVVLYQKILKGNAHIPKWLSQGAQDILRKILDPNPITRIDVDGIR-AHDWFKQGYAAAINQINAFQLIG-MSSCLDLSGFF-EKE-RKIRFASNYSPAYLFEKIESIV-R-KMGFQVHKSNGKLKVIQDCKGLASRLLISAEVFEINESLYVVELKKSSGDCSLYRKLCETLSEDLGTRKSQQF
>Zea_mays_CIPK01_B6SUD4
--MRMGKYEMGRTLGEGHFGKVRLARHADTGRPFAIKILDRQRILAKIHDQIKREIATLKLLKHPNVVRLYEVSASKTKIYMVLEYVNGGELFDKIAKGKLTEKEGRKLFQQLIDAVGYCHEKGVYHRDLKPENVLVDAKGNIKVSDFGLSALPQNQQKDGLLHTTCGSPNYIAPEVLLNKGYDGSISDVWSCGVILYVMLTGNLPFDDQNVVVLYQKILKGNAHIPKWLSQGAQDILRKILDPNPVTRIDVDGIR-AHDWFKQGYAPAINQINAFQLIG-MSSCLDLSGFF-EKE-RKIRFASNYSPAYLFEKIESIV-R-KMGFQVHKSNGKLKVIQDCKGLASRLLISAEVFEINEYLYVVELKKSSGDCSLYRKLCETLSEDLGTCKSQQF
>Arabidopsis_thaliana_CIPK23_Q93VD3
-RTRVGKYELGRTLGEGTFAKVKFARNVENGDNVAIKVIDKEKVLKKMIAQIKREISTMKLIKHPNVIRMFEVMASKTKIYFVLEFVTGGELFDKISNGRLKEDEARKYFQQLINAVDYCHSRGVYHRDLKPENLLLDANGALKVSDFGLSALPQQVREDGLLHTTCGTPNYVAPEVINNKGYDGAKADLWSCGVILFVLMAGYLPFEDSNLTSLYKKIFKAEFTCPPWFSASAKKLIKRILDPNPATRITFAEVI-ENEWFKKGYKAPPVTMNAFELIS-TSQGLNLGSLF-EKK-RKTRFTSKSSANEIVTKIEAAA-A-PMGFDVKTNNYKMKLTGEKSGRKGQLAVATEVFQVAPSLYMVEMRKSGGDTLEFHKFYKNLTTGLKDIVWKTI
>Populus_trichocarpa_CIPK24_A0MNL0
-RTRVGRYELGRTLGEGTFAKVKFARNVETGENVAIKILDKEKVLKKMIGQIKREISTMKLIRHPNVVRMYEVMASKTKIYIVLEFVTGGELFDKIAKGRLKEDEARKYFQQLINAVDYCHSRGVYHRDLKPENLLLDASGFLKVSDFGLSALPQQVREDGLLHTTCGTPNYVAPEVINNKGYDGAKADLWSCGVILFVLMAGYLPFEESNLMALYKKIFKADFTCPPWFSSSAKKLIKRILDPNPSTRITISELI-ENEWFKKGYKPPPVTMNAFELIS-TSQGLNLSSLF-EKK-RETRFTSKHSASEIISKIEAAA-A-PLGFDVKKNNFKMKLQGEKDGRKGRLSVSTEVFEVAPSLYMVEVRKSDGDTLEFHKFYKNLSTGLKDIVWKTI
>Populus_trichocarpa_CIPK25_A0MNL1
-KTRVGRYELGRTLGEGNFAKVKFARNVETKENVAIKILDKENVLKKMIGQIKREISTMKLIRHPNVVRMYEVMASKTKIYIVLQFVTGGELFDKIAKGRLKEDEARKYFQQLICAVDYCHSRGVYHRDLKPENLLMDANGILKVSDFGLSALPQQVREDGLLHTTCGTPNYVAPEVINNKGYDGAKADLWSCGVILFVLMAGYLPFEEANLMALYKKIFKADFTCPPWFSSSAKKLIKRILDPNPSTRITIAELI-ENEWFKKGYKPPPVTMNAFELIS-TSQGLNLSSLF-EKK-RESRFTSKHSASEIISKIEAAA-A-PLGFDVKKNNFKMKLQGDKDGRKGRLSVATEIFEVAPSLYMVEVRKSGGDTLEFHKFYKNLSTGLKDIVWKTI
>Ricinus_communis_CIPK-like_B9T407
-RMRVGRYELGRTLGEGTFAKVKFARNTETGENVAIKILDKEKVLKKMIGQIKREISTMKLIRHPNVIRMYEVMASKTKIYIVLEFVTGGELFDKIARGRFKEDEARKYFQQLINAVDYCHSRGVYHRDLKPENLLLDANGVLKVSDFGLSALPQQVREDGLLHTTCGTPNYVAPEVINNKGYDGAKADLWSCGVILFVLMAGYLPFEESNLMALYKKIFKAEFTCPPWFSSSAKKLIKRILDPNPLTRITIAEVI-ENEWFKKGYKPPPITMNAFELIS-TSQGLNLSSLF-EKK-RETRFTSKHSANEIISKIEEAA-M-PLGFQVKKNNFKLRLQGEKTGRKGHLSVATEILEVAPSLYMVEVRKSGGDTLEFHKFYKNLSAGLKDIVWKTV
>Prunus_persica_CIPK04_ppa005492m
-RTRVGKYELGRTLGEGNFAKVKFARNVETSENFAIKILDKEKVLKKMIGQIKREISTMKLIRHPNVIRMYEVMASKTKIYIVLEFVTGGELFDKIAKGRLKEDEARNYFQQLINAVDYCHSRGVFHRDLKPENLLLDVNGILKVSDFGLSALPQQVREDGLLHTTCGTPNYVAPEVINNKGYDGAKADLWSCGVILFVLMAGYLPFEDSNLMALYKKIFKADFTCPPWFSSSAKKLIKRILDPNPFARITIAEVI-ENEWFKKGYKPPPVTMNAFELIS-TSQGLNLNSLF-EKK-RETRFTSKSPANEIISKIEEAA-G-PLGFGVKKNNFKLKLQGEKTGRKGHLSVATEIFEVAPSLYMVELRKSGGDTLEFHNFYKNLSTGLKDIVWKSG
>Vitis_vinifera_CIPK04_A5BQ82
-RTRVGKYELGRTLGEGTFAKVKFARNVETGENVAIKILDKEKVLKKMIGGLKREISTMKLIRHPNVIRMHEVMASKTKIYIVLEFVTGGELFDKIAKGRLKEDEARKYFQQLINAVDYCHSRCVFHRDLKPENLLLDANGVLKVSDFGLSALPQQVREDGLLHTTCGTPNYVAPEVINNKGYDGAKADLWSCGVILFVLMAGYLPFEESNLMALYKKIFKADFTFPPWLSSSAKKLIKRILDPNPETRITIAEVI-ENEWFKKGYKPPPVTLNAFELIS-TSQGLNLGTLF-EKK-RETRFTSKRPANEIISKIEETA-M-PLGFDVKKNNFKMKLQGEKTGRKGHLSIATEIFEVAPSLYMVELRKSGGDTLEFHKFYKNLSTGLKDIVWKSG
>Solanum_lycopersicum_CIPK02_SL1.00sc01651-6.1.1
-RTRVGRYELGRTLGEGTFAKVKFARNVETGDNVAIKILDKEKVMKKMIGQIKREISTMKLIRHPNVIRMYEVMASKSKIYIVLEFVTGGELFDKIAKGRLKEDEARKYFQQLINAVDYCHSRGVFHRDLKPENLLLDANGVLKVSDFGLSALPQQVREDGLLHTTCGTPNYVAPEVINNKGYDGAKADLWSCGVILFVLMAGYLPFEESNLVALYKKIHKAEFTCPPWFSSNAKKLIKRILDPNPQTRITITEVI-ENEWFKKGYCPPPLTMNAFELIS-TSQGLNLSSLF-EKK-RETRFTSRCPANEIVSKIEEAA-V-PLGFNVRKNNYKIKLQGEKSGRKGHLNVATEIYEVAPSLYMVELRKAGGDTLEFHKFYKNLSTGLKDIVWQLG
>Glycine_max_CIPK06_Gm0010x00601.1
-RTRVGKYELGRTLGEGNFAKVKFARHVETRENVAIKILDKEKLLKKMIAQIKREISTMKLIRHPNVIRMYEVMASKTKIYIVLEFVTGGELFDKIASGRLKEDEARKYFQQLICAVDYCHSRGVFHRDLKPENLLLDANGVLKVSDFGLSALPQQVREDGLLHTTCGTPNYVAPEVINNKGYDGAKADLWSCGVILFVLMAGYLPFEETNLSALYKKIFKAEFTCPPWFSSSAKKLINKILDPNPATRITFAEVI-ENDWFKKGYKPPPVTMNAFELIS-KSQGLNLSSLF-EKK-RETRFTSKCSADEIISKIEKAA-G-PLGFDVKKNNCKLKIQGEKTGRKGHLSVATEILEVAPSLYMVELRKSEGDTLEFHKFYKNLATGLKDIVWKAE
>Oryza_sativa_CIPK23_Q6ZLP5
-RTRVGRYELGRTLGEGTFAKVKFARNADSGENVAIKILDKDKVLKKMIAQIKREISTMKLIRHPNVIRMHEVMASKTKIYIVMELVTGGELFDKIARGRLKEDDARKYFQQLINAVDYCHSRGVYHRDLKPENLLLDASGTLKVSDFGLSALSQQVREDGLLHTTCGTPNYVAPEVINNKGYDGAKADLWSCGVILFVLMAGYLPFEDSNLMSLYKKIFKADFSCPSWFSTSAKKLIKKILDPNPSTRITIAELI-NNEWFKKGYQPPPSVMNAFELIS-TSQGLNLGTLF-EKK-RETRFASRLPANEILSKIEAAA-G-PMGFNVQKRNYKLKLQGENPGRKGQLAIATEVFEVTPSLYMVELRKSNGDTLEFHKFYHNISNGLKDVMWKPE
>Sorghum_bicolor_CIPK23_C4P7S2
-RTRVGRYELGRTLGEGTFAKVKFARNVETGENVAIKILDKEKVLKKMIAQIKREISTMKLIRHPNVIRMYEVMASKTKIYIVMELVTGGELFDKIARGRLKEDDARKYFQQLINAVDYCHSRGVYHRDLKPENLLLDASGTLKVSDFGLSALSQQVREDGLLHTTCGTPNYVAPEVINNKGYDGAKADLWSCGVILFVLMAGYLPFEDSNLMSLYKKIFKADFSCPSWFSTSAKKLIKKILDPNVNTRITIAELI-NNEWFKKGYQPPPSVMNAFELIS-TSQGLNLGTLF-EKK-RETRFASRLPANEILSKIEAAA-G-PMGFNVQKRNYKLKLQGENPGRKGQLAIATEVFEVTPSLYMVELRKSNGDTLEFHKFYHNISNGLKDVMWKPE
>Zea_mays_Predicted_C0P7R9
-RTRVGRYELGRTLGEGTFAKVKFARNVETGENVAIKILDKEKVLKKMIAQIKREISTMKLIRHPNVIRMYEVMASKTKIYIVMELVTGGELFDKIARGRLKEDDARKYFQQLINAVDYCHSRGVYHRDLKPENLLLDASGTLKVSDFGLSALSQQVREDGLLHTTCGTPNYVAPEVINNKGYDGAKADLWSCGVILFVLMAGYLPFEDSNLMSLYKKIFKADFSCPSWFSTSAKKLIKKILDPNANNRITIAELI-NNEWFKKGYQPPPSVMNAFELIS-TSQGLNLGTLF-EKK-RETRFASRLPANEILSKIEAAA-G-PMGFNVQKRNYKLKLQGENPGRKGQLAIATEVFEVTPSLYMVELRKSNGDTLEFHKFYHNISNGLKDVMWKPE
>Brachypodium_distachyon_CIPK07_Bradi1g58400.1
-RTRVGRYELGRTLGEGTFAKVKFARNVETGENVAIKILDKDKVLRKMIAQIKREISTMKLIRHPNVIRMYEVMASKTKIYIVIELVTGGELFDKIARGRLKEDDARKYFQQLINAVDYCHSRGVYHRDLKPENLLLDANGTLKVSDFGLSALSQQVREDGLLHTTCGTPNYVAPEVINNKGYDGAKADLWSCGVILFVLMAGYLPFEDSNLMSLYKKIYKADFTCPSWFSTSAKKLIKKILDPNPNTRITIAEVI-NNEWFKKGYQPPPAVMNAFELIS-TSQGLNLGTLF-EKK-RETRFASRLPANEILSKIEAAA-G-PMGFNVQKRNYKLKLQGENPGRKGQLAIATEVFEVTPSLYMVELRKSNGDTLEFHNFYHSISNGLKDVMWKPD
>Picea_sitchensis_Predicted_B8LQ83
-----------------------------------------------MIEQIKREICTMKLIKHPNVVQLYEVMASKTKIYIVLEFVSGGELFDKIVHGRLKEDEARRYFQQLINAVDYCHSRGVYHRDLKPENLLLDTYGNLKVSDFGLSALSQQVRDDGLLHTTCGTPNYVAPEVINDKGYDGATADLWSCGVILFVLMAGYLPFDDSNLMTLYKKIYKADFTCPSWFSSSAKKLITRILDPNPKTRITIPEIL-DNEWFKKGYKPPPELMNAFELIS-MSQGLNLGNLF-EMK-RETRFASKRPANEIVSKIEEAA-K-PLGFNVQKRNYKMKMQGSKTGRKGHLNVATEVFEVAPSLYMVEVRKAGGDTLEFHKFYKNLSAGLKDVVWKAE
>Picea_glauca_CIPK01_gb|EX429066.1|EX321787.1|EX336363.1|EX424514.1|EX384215.1|GO368866.1|
-KARVGKYEVGRTLGEGTFAKVKFGRNSDTGESVAIKVLDKEKVLKKMIEQIKREICTMKLIKHPNVVQLYEVMASKTKIYIVLEFVSGGELFDKIVHGRLKEDEARRYFQQLINAVDYCHSRGVYHRDLKPENLLLDTYGNLKVSDFGLSALSQQVRDDGLLHTTCGTPNYVAPEVINDKGYDGATADLWSCGVILFVLMAGYLPFDDSNLMTLYKKIYKADFTCPSWFSSSAKKLITRILDPNPKTRITIPEIL-DNEWFKKGYKPPPELMNAFELIS-MSQGLNLGNLF-EMK-RETRFASKRPANEIVSKIEEAA-K-PLGFNVQKRNYKMKMRGSKTGRKGHLNVATEVFEVAPSLYMVEVRKAGGDTLEFHKFYKNLSAGLKDVVWKAE
>Pinus_pinaster_CIPK03_frag|gb|GW575388.1|
---------------------------------------------------------------------------------------------DKIVHGRLKEDEARRYFQQLINAVDYCHSRGVYHRDLKPENLLLDTYGNLKVSDFGLSALSQQVRDDGLLHTTCGTPNYVAPEVINDKGYDGATADLWSCGVILFVLMAGYLPFDDPNLMTLYKKIYKADFTCPSWFSSSAKK---------------------------------------------------------------------------------------------------------------------------------------------------------------
>Picea_sitchensis_CIPK01_frag|gb|ES260282.1|GW716040.1|ES854133.1|ES878367.1|DR485594.1|DR525136.1|DR507086.1|DR492560.1|
-KARVGKYEVGRTLGEGTFAKVKFGRNSDTGESVAIKVLDKEKVLKKMIEQIKREICTMKLIKHPNVVQLYEVMASKTKIYIVLEFVSGGELFDKIVHGRLKEDEARRYFQQLINAVDYCHSRGVYHRDLKPENLLLDTYGNLKVSDFGLSALSQQVRDDGLLHTTCGTPNYVAPEVINDKGYDGATADLWSCGVILFVLMAGYLPFDDSNLMTLYKKIYKADFTCPSWFSSSAKKLITRI----------------------------------------------------------------------------------------------------------------------------------------------------------
>Pinus_taeda_CIPK04_frag|gb|DR058223.1|CF472415.1|DR081667.1|CO170267.1|DR060931.1|DR057892.1|
-KARVGKYEVGRTLGEGTFAKVKFGRNSETGESVAIKVLDKEKVLKKMIEQIKREISTMKLIKHPNVVQLYEVMASKTKIYIVLEFISGGELFDKIVHGRLKEDEARRYFQQLINAVDYCHSRGVYHRDLKPENLLLDTYGNLKVSDFGLSALSQQVRDDGLLHTTCGTPNYVAPEVINDKGYDGATADLWSCGVILFVLMAGYLPFDDPNLMTLYKKIYKADFTCPSWFSSSAKKLITRILDPNPKTRITIPEIL-DNEWFKKGYKPPPEVMNAFELIS-MS----------------------------------------------------------------------------------------------------------------
>Zamia_vazquezii_CIPK01_frag|gb|FD767951.1|
-----------------TFAKVKFARNAVTGESVAIKVMDKEKVLKKMVEQIKREISTMKLIKHPNVVQLYEVMASKTKIYIVLEFVAGGELFDKIVHGRLKEDEARRYFQQLINAVDYCHSRGVYHRDLKPENLLLDTRGNLKVSDFGLSALSQQVRDDGLLHTTCGTPNYVAPEVINDKGYDGATSDLWSCGVILFVLMAGYLPFDDSNLMTLYR?IYKADFTCPAWFSSGAKKLITRILDPNPKTRITIP----------------------------------------------------------------------------------------------------------------------------------------------
>Picea_glauca_CIPK09_frag|gb|DV971723.2|GT739300.1|GO364658.1|
-RTRVGKYELGRTLGEGTFAKVKFAKNTENGENVAIKILDKENILKKMVEQIKREISTMKLIKHPNVIRLHEVMASKTKIYIVLDFVNGGELFDKIVHGRLREDEARRYFQQLINAVDYCHSRGVSHRDLKPENLLLDAYGNLKVSDFGLSALPQQIREDGLLHTTCGTPNYVAPEVINDKGYDGATADLWSCGVILFVLMAGYLPFDESNLLTLYKKIYKADFTCPPWFSSGAKKLISRILDPKPKTRITVPEIL-ENEWFKKGYKPPPVLMNAFELIS-TSQGLNLNN---------------------------------------------------------------------------------------------------------
>Pinus_taeda_CIPK09_frag|gb|DR685470.1|DR689197.1|DT635149.1|
-KTRVGKYELGRTIGEGTFAKVKIARNTENGENVAIKILDKENVLKKMVEQIKREISTMKLIKHPNVIRLHEVMASKIKIYIVLDSVNGGELFDKIVHGRLREDEARRYFQQLINAVDYCHSRGVSHRDLKPENLLLDAYGNLKVSDFGLSALPQQIREDGLLHTTCGTPNYVAPEVINDKGYDGATADLWSCGVILFVLMAGYLPFDESNLLTLYKKIYKADFTCPPWFSSGAKN---------------------------------------------------------------------------------------------------------------------------------------------------------------
>Cycas_rumphii_CIPK01_frag|gb|EX920284.1|EX919856.1|DR062671.1|
-RTRVGKYELGRTLGEGTFAKVKFARNVETGESTAIKVLDKEKVLKKMVEQIKREISTMKLIKHPNVVKLHEVMASKTKIYIVLEFVTGGELFDKIVHGRLKEDEARRYFQQLINAVDYCHSRGVYHRDLKPENLLLDAYGNLKVSDFGLSALPQQVREDGLLHTTCGTPNYVAPEVINDKGYNGATADLWSCGVILFVLMAGYLPFDE------------------------------------------------------------------------------------------------------------------------------------------------------------------------------------------
>Welwitschia_mirabilis_CIPK03_frag|gb|DT605058.1|
-RTRVGKYELGRTLGEGTFAKVKFARHIETGNNVAIKILDKEKVLKKMVEQIKREISTMKLIKHPNVINLHEVMASKTKIYIVLDFVTGGELFDKIVHGRLREDEARRYFQQLINAIDYCHSRGVYHRDLKPENLLLDSYGNLKVSDFGLSALPQQIREDGLLHTTCGTPNYVAPEVINDKGYNGATSDLWSCGVILFVLMAGYLPFDDSNIMSLYKKISKAEFTCPPWFSTSARKLVTRIFW--------------------------------------------------------------------------------------------------------------------------------------------------------
>Picea_glauca_CIPK08_gb|EX308593.1|EX377822.1|EX358179.1|
-RTRVGKYELGR?LGEGNFAKVKFAKNMETGEFVAIKILDKDKLLKKMVEQMKREISTMKLVKHPNVIRLHEVMASKTKIYIVLEFVTGGELFDKIVDGRLREDEARRYFQQLINAVDYCHSRGVVHRDLKPENMLLDAYGNLKVSDFGLSALPKQIREDGLLHTTCGTPNYVAPEVINDKGYDGA?ADLWSCGVILFILMAGYLPFEDSNLM?LYRKIHKADFTCPSWFSSTAKNLISRILDPNPKTRITVPEIL-ENEWFKKGYKPPPVLMNAFELIS-TSQGLNLGNLF-ENK-RETGSHPSTPPKR-------------------------------------------------------------------------------------
>Pinus_taeda_CIPK07_frag|gb|DT636525.1|DT639050.1|DR695139.1|
-RTRVGKYELGRTLGEGNFGKVKFAKNVETDEIVAIKILDKDKLLR???EQMKREISTMKLIKHPNVIRLHEVMASKTKIYIVLEFVNGGELFDKIVNGRLREDEARRYFQQLINAVDYCHSRGVFHRDLKPENMLLDAHGNLKVSDFGLSALPKQIREDGLLHTTCGTPNYVAPEVIHDKGYNGATADLWSCGVILFILMAGYLPFEDSNIMRLYKKITKADFTFPSWFSSSAKNLISRILDPNPKTRITVPDIL-EDVWFKKGYKPP------------------------------------------------------------------------------------------------------------------------------
>Amborella_trichopoda_CIPK02_frag|gb|CV006808.1|CD482728.1|
-KRRVGKYELGRTIGEGTFAKVKFARNSETGEAVAIKILDKEKVLKKMVEQIKREVATMKLIKHPSV?????VMGSKTKI?IVLE?VNGGELFD?IVHGRMREDEARRYFQQLINAVDYCHSRGISHRDLKPENLLLDTYGNLKVSDFGLSALSRQVRDDGLLHTTCGIPNYVAPEVLNDRGYDGTTADLWSCGVILFVLLA-------------------------------------------------------------------------------------------------------------------------------------------------------------------------------------------------
>Picea_glauca_CIPK15_frag|gb|EX355497.1|
-------------------------PNTENGENVAIKILDKENILKKMVEQIKREISTMKLIKHPNVIRLHEVMASKTKIYIVLDFVNGGELFDKIVHGRLREDEARRYFQQLINAVDYCHSRGVSHRDLKPENLLLDAYGNLKVSDFGLSALPQQIREDGLLHTTCG-----------------------------------------------------------------------------------------------------------------------------------------------------------------------------------------------------------------------------------
>Amborella_trichopoda_CIPK01_frag|gb|FD434646.1|CV006721.1|FD441700.1|
-RTRVGKYELGRTLGEGTFAKVKFARNVETGNNVAIKILDKEKVLRKMIGQIKREISTMKLIKHPNVIQMHEVMASKTKIYIVMEFVTGGELFDKIVHGRL?EDEARKYFQQLINAVDYCHSRGVYHRDLKPENLLLDSSGVL------------------------------------------------------------------------------------------------------------------------------------------------------------------------------------------------------------------------------------------------------------
>Cryptomeria_japonica_CIPK05_frag|gb|BY878139.1|
-KARVGKYEVGRTLGEGTFAKVKFARNSETGDSVAIKVLDKEKVLKKMVEQIKREISTMKLIKHPNVVQLYEVMASKTKIYIVLEFVSGGELFDKIVHGRLREDEARRYFQQLINAVDYCHSRGVYHRDLKPENLLLDT----------------------------------------------------------------------------------------------------------------------------------------------------------------------------------------------------------------------------------------------------------------
>Picea_sitchensis_CIPK02_frag|gb|ES259329.1|ES248891.1|ES259285.1|
-RTRVGKYELGRTLGEGNFAKVKFAKNMETGEFVAIKILDKDKLLKKMVEQMKREISTMKLIKHPNVIRLHEVMASKTKIYIVLEFVTGGELFDKIVDGRLREDEARRYFQQLINAVDYCHSRGVIHRDLKPENMLLDAYGNLKVSDFGLSALPKQIRVSILVVKT----------------------------------------------------------------------------------------------------------------------------------------------------------------------------------------------------------------------------------PSG
>Cryptomeria_japonica_CIPK01_frag|gb|BY890971.1|BY885416.1|
-RTRVGKYELGRILGEGAFSKVRFARNTETGQGVAIKVLDKYKVLQKMIDQIKREISTMQLIKHPNVVQLHEVMASKTKIYIVLDFVTGGELFDKINLGRLKEDEARRYFQQLINAVDYCHSRGVYHRDLKPENLLLDTFGNLKVSDFGLSALSRDIKSDGLL----------------------------------------------------------------------------------------------------------------------------------------------------------------------------------------------------------------------------------------
>Arabidopsis_thaliana_CIPK03_Q2V452
-KRRVGKYEVGRTIGEGTFAKVKFARNSETGEPVALKILDKEKVLKKMAEQIRREIATMKLIKHPNVVQLYEVMASKTKIFIILEYVTGGELFDKIVDGRMKEDEARRYFQQLIHAVDYCHSRGVYHRDLKPENLLLDSYGNLKISDFGLSALSQQVRDDGLLHTSCGTPNYVAPEVLNDRGYDGATADMWSCGVVLYVLLAGYLPFDDSNLMNLYKKISSGEFNCPPWLSLGAMKLITRILDPNPMTRVTPQEVF-EDEWFKKDYKPPPAAINAFEIIS-MSRGLNLENLF-DPK-RETRITLRGGANEIIEKIEEAA-K-PLGFDVQKKNYKMRLENVKAGRKGNLNVATEIFQVAPSLHMVQVSKSKGDTLEFHKFYKKLSNSLEQVVWTNN
>Glycine_max_Predicted_C6TD54
-KRRVGKYEVGRTIGEGTFAKVKSARNSETGEPVALKILDKEKVLKKMAEQIRREVATMKLIKHPNVVRLYEVMGSKTKIYIVLEFVTGGELFDKIVHGRMSENEARRYFQQLINAVDYCHSRGVYHRDPKPENLLLDTYGNLKVSDFGLSALSQQVRDDGLLHTTCGTPNYVAPEVLNDRGYDGATADLWSCGVILFVLVAGYLPFDDPNLMNLYKKISAAEFTCPPWLSFTARKLITRILDPDPTTRITIPEIL-DDEWFKKEYKPPPTAMNAFELIS-MSKGLNLENLF-DTK-RETRFTSKSPADEIINKIEEAA-K-PLGFDVQKKNYKMRLANVKAGRKGNLNVATEIFQVAPSLHMVEGTEGKRRYI--------------------G
>Vigna_unguiculata_CIPK00_A7BJ79
-KRRVGIYEVGRTIGEGTFAKVKFARNSETGEPVALKILDKEKVLKKMAEQIRREVATMKLIKHPNVVRLYEVMGSKTKIYVVLEFVTGGELFDKIVHGRMSENEARRYFQQLINAVDYCHSRGVYHRDLKPENLLLDTYGNLKVSDFGLSALSQQVRDDGLLHTTCGTPNYVAPEVLNDRGYDGATADLWSCGVILFVLVAGYLPFDDPNLMNLYKKISAAEFTCPPWLSFSARKLITRILDPDPTTRITIPEIL-DDEWFKKDYKPPPTSMNAFELIS-MSKGLNLENLF-DTK-RETRFTSKSPADEIINKIEEAA-K-PLGFDVQKKNYKMRLANVKAGRKGNLNVATEIFQVAPSLHMVEVRKAKGDTLEFHKFYKKLSTSLDDVVWKTE
>Lotus_japonicus_Kinase_Q53VM3
-KRRVGKYEVGRTIGEGTFAKVKFARNSETGEAVALKILDKEKVLKKMAEQIKREVATMKLIKHPNVVQLYEVLGSKTKIYMVLEFVTGGELFDKIVHGRMCEDEARRYFQQLINTVDYCHSRGVYHRDLKPENLLLDACGNLKVSDFGLSALSQQIKDDGLLHTTCGTPNYVAPEVLNDKGYDGATADLWSCGVILFVLVAGYLPFDDPNLMELYKKISAAEFTCPPWLSFSARKLITRILDPNPMTRITIAEIL-EDEWFKKDYKPPPTAMNAFELIS-MSKGLNLENLF-DVK-RETRFTSKSPANEIISKIEEAA-K-PLGFDVQKKNYKMRLANVKAGRKGNLNVATEVFQVAPSLHMVEVRKAKGDTLEFHKFYKKLSTCLEDVVWKTE
>Populus_trichocarpa_CIPK03_A0MNJ1
-KRRVGKYEVGRTIGEGTFAKVKFARNSETGEPVALKILDKEKVLKKMAEQIKREIETMKLIKHPNVVRLYEVMGSKTKIFIVLEFVTGGELFDKIVHGRMREDEARRYFQQLINVVDYCHSRGVFHRDLKPENLLLDAYGNLKVSDFGLSALSQQVRDDGLLHTTCGTPNYVAPEVLNDRGYDGTTADLWSCGVILFVLLAGYLPFDDSNVMNLYKKISAAEFTCPPWLSFGAMKLITRILDPNPMTRITIPEIL-VDEWFKKGYKPPPTAMNAFELIS-MSKGLNLGNLF-DGK-RETRFTSRCPANEIIHKIEEAA-K-PLGFDVHKKNYKMRLENVKAGRKGNLNVATEIFQVAPSLHMVEVRKAKGDTLEFHKFYKSLSTCLDDVVWKTE
>Ricinus_communis_CIPK-like_B9T2W2
-KRRVGKYEVGRTIGEGTFAKVKFARNSETGEPVALKILDKEKVLKKMAEQIKREVATMKLIKHPNVVRLYEVMGSKTKIFIVLEFVTGGELFDKIVHGRMREDEARRYFQQLINAVDYCHSRGVYHRDLKPENLLLDTYGNLKVSDFGLSALSQQVRDDGLLHTTCGTPNYVAPEVLNDRGYDGATADLWSCGVILFVLLAGYLPFDDSNLMNLYKKISAAEFTCPPWLSFGAMKLITRILDPNPMTRITIPEIL-VDEWFKKDYKVPPTAMNAFELIS-MSKGLNLGNLF-DSK-RETRFTSKCPANEIIHKIEEAA-K-PLGFDVHKKNYKMRLENMKAGRKGNLNVATEIFQVAPSLHMVEVRKAKGDTLEFHKFYKNLSTCLDDVVWKTE
>Vitis_vinifera_CIPK18_C4P7W7
-KRRVGKYEVGRTIGEGTFAKVKFARNSETGEPVAIKILDKEKVLKKMAEQIKREVATMKLIKHPNVVRLYEVMGSKTKIFIVLEFVTGGELFDKIVHGRMREDEARRYFQQLINAVDYCHSRGVYHRDLKPENLLLDAYGNLKVSDFGLSALSQQVRDDGLLHTTCGTPNYVAPEVLNDRGYDGATADLWSCGVILFVLLAGYLPFDDSNLMILYKKISAAEFTCPPWLSFGAMKLITRILDPNPMTRITIPEIL-EDEWFKKGYKPPPAAMNAFELIS-MSRGLNLGNLF-DIK-RETRFTSKCPANEIIHKIEEAV-K-PLGFDVHKKNYKMRLENMKAGRKGNLNVATEVFQVAPSLHMVEVRKAKGDTLEFHKFYKNLSTCLEDVVWKTE
>Prunus_persica_CIPK10_ppa005881m
-KRRVGKYEVGRTIGEGTFAKVKFARNSDTGEPVALKIIDKEKVLKKMAEQIKREIATMKLIKHPNVVRLFEVMGSKTKIFIVMEFVTGGELFDKIVNGRMREDEARRYFQQLINAVDYCHSRGVYHRDLKPENLLLDTYGNLKVSDFGLSALSQQVRDDGLLHTTCGTPNYVAPEVLNDRGYDGATADMWSCGVILFVLLAGYLPFDDSNLMTLYKKISAAEFTCPPWLSFGAMKLIARILDPNPMTRITIAEIL-EDEWFKKDYKSLPAAMNAFELIS-MSKGLNLGNLF-DVK-RETRFTSKCPANEIIHKIEEAA-K-PLGFDVHKKNYKLRLENMKAGRKGNLNVATEVFQVAPSLHMVEVRKAKGDTLEFHKFYKNLSTCLEDVVWKTE
>Populus_trichocarpa_CIPK04_A0MNJ2
-KRRVGKYEMGRTIGEGTFAKVKFARNSETGEPVALKILDKEKVLKKMAEQIKREVATMKRIKHPNVVRLYEVMGSKTKIFIVLEFVTGGELFDKIVHGRMREDEARGYFHQLINAVDYCHSRGVFHRDLKPENLLLDAYGNLKVSDFGLSALSQQVRDDGLLHTTCGTPNYVAPEVLNDRGYDGAPADLWSCGVILFVLLAGYLPFDDSNLMNLYKKISAAEFTCPPWLSFGAMKLITRILDPNPMTRITVSEIL-VDEWFKKGYKTPPTAMNAFELIS-MSRGLNLGNLF-DGK-RETRFTSKCPANEIIHKIEEAA-K-PLGFDVHKKNYKMRLENVKAGRKGNLNVATEIFQMAPSLHMVEVRKAKGDTLEFHKFYKSLSTCLDDVVWKTE
>Solanum_lycopersicum_CIPK04_SL1.00sc02227-337.1.1
-KRRVGKYEVGRTIGEGTFAKVKFAKNSETGESVAIKILDKDKVLKKMAEQIKREIATMKLIRHPHVVQLYEVMGSKTKIFIVLEFVTGGELFDKIVHGRMREEEARKYFQQLIHTVDYCHSRGVYHRDLKPENLLLDSSGDLKVSDFGLSALSQQVRADGLLHTTCGTPNYVAPEVLNDRGYDGATADLWSCGVILFVLLAGYLPFDDSNLMNLYNKISAAEFTCPPWISFGAIKLITRILDPNPTTRITVPEIL-EDEWFKKDYRPPPTSMNAFELIS-MSQGLNLGNLF-D-K-RETRFTSKCPANEIISKIEEAA-K-PLGFDVHKKNYKMRLQNLKAGRKGNLNVSTEVFQVAPSLHMVEVRKSKGDTLEFHKFYKNLSTCLDNVVWKTE
>Solanum_lycopersicum_CIPK06_SL1.00sc05103-118.1.1
---------MGRTIGEGTFAKVKFARNSETGEAVAIKILDKDKVLKKMAEQIKREIATMKLIRHPHVVQLYEVLASKTKIFIVLEFVTGGELFDKIVHGRMHEKEARKYFQQLINAVDYCHSRGVYHRDLKPENLLLDVNGNLKVSDFGLSALSQQVRDDGLLHTTCGTPNYVAPEVLNDHGYDGTTADLWSCGVILFVLLAGYLPFDDSNLINLYKKISAAEFTCPPWMSFGAMKLITRILDPNPMTRITISEIL-EDEWFKKDYKSPPTPMNAFELIS-MSKGLNLGNLF-D-K-RETRFTSKCSANEIISKIEEAA-K-PLGFDVHKKNYKMRLENVKAGRKGNLNVATEVFQVAPSLHMVEVRKAKGDTLEFHKFYKNLSTSLEDVVWKTE
>Mimulus_guttatus_CIPK03_mgf004012m
-----------------------------------------------MADQIRREIATMKLIKHPTVVQLYEVMASKTKIFIVLEFVTGGELFDKIVNGRMKEDEARKYFQQLIHAVDYCHSRGVFHRDLKPENLLLDASGNLKVSDFGLSALSQQVRDDGLLHTACGTPNYVAPEVLNDRGYDGATADLWSCGVILFVLLAGYLPFDDSNVMNLYKKISAAEFTCPPWLSFGAMKLIARILEPNPLKRITIAEIL-VDEWFKKGYKPPPAPMNAFELIS-MSKGLNLENLF-GVK-KETRFTSRCPANEIINKIEQAV-K-PLGFDVHKKNYKMRLENSKAGRKGNLNVSTEVFQVAPSMHIVEVRKSKGDTLEFHKFYKNLSTCLEDVVWKTE
>Glycine_max_CIPK25_Gm0090x00407
-KRRVGKYEVGRTIGEGTFAKVKFARNSETGDPVALKILDKEKVLKKMAEQIRREVATMKLIKHPNVVRLCEVMGSKTKIYIVLEFVTGGELFDKIVHGRMSENEARRYFQQLINAVDYCHSRGVYHRDLKPENLLLDAYGNLKVSDFGLSALSQQVRDDGLLHTTCGTPNYVAPEVLNDRGYDGVTADLWSCGVILFVLVAGYLPFDDPNLMNLYKKISVAEFTCPPWLSFSARKLITSWILIPPLVSLGLRKII-SLQFLRRTGKPTPTAMNAFELIS-MSKGLNLENLF-DTK-RETRFTSKSPADEIINKIEEAA-K-PLGFDVQKKNYKMRLANVKAGRKGNLNVATEIFQVAPSLHMVEVRKAKGDTLEFHKFYKKLSTSLDDVVWKTE
>Oryza_sativa_CIPK32_Q2QY53
-KRRVGKYELGRTIGEGTFAKVKFARDTETGDPVAIKILDKEKVLKKMVEQIKREISTMKLIKHPNVVRIYEVMGSKTKIYIVLEYVTGGELFDTIVHGRMREDEARRYFQQLINAVDYCHSRGVYHRDLKPENLLLDSYGNLKVSDFGLSALSQQIKDDGLLHTTCGTPNYVAPEVLEDQGYDGAMADLWSCGVILFVLLAGYLPFEDSNLMTLYKKISNAEFTFPPWTSFPAKRLLTRILDPNPMTRVTIPEIL-EDEWFKKGYKRPPEALNAFELIS-MSAGLNLGNLF-DSK-RETRFTSKCPPKEIVRKIEEAA-K-PLGFDVQKKNYKLRLEKVKAGRKGNLNVATEILQVAPSLHMVEVRKAKGDTLEFHKFYKNLSRTLKDVVWKSD
>Oryza_sativa_CIPK33_Q2RAX3
-KRRVGKYELGRTIGEGTFAKVKFARDTETGDPVAIKILDKEKVLKKMVEQIKREISTMKLIKHPNVVRIYEVMGSKTNIYIVLEYVTGGELFDTIVHGRMREDEARRYFQQLINAVDYCHSRGVYHRDLKPENLLLDSYGNLKVSDFGLSALSQQIKDDGLLHTTCGTPNYVAPEVLEDQGYDGAMADLWSCGVILFVLLAGYLPFEDSNLMTLYKKISNAEFTFPPWTSFPAKRLLTRILDPNPMTRITIPEIL-EDEWFKKGYKRPPEALNAFELIS-MSAGLNLGNLF-DSK-RETRFTSKCPPKEIVRKIEEAA-K-PLGFDVQKKNYKLRLEKVKAGRKGNLNVATEILQVAPSLHMVEVRKAKGDTLEFHKFYKNLSRTLKDVVWKSD
>Sorghum_bicolor_CIPK03_C4P7T6
-KRRVGKYELGRTIGEGTFAKVRFARDTVTGEAVAIKILDKDKVLKKMVEQIKREISTMKLIKHPNVVRIYEVMGSKTKIYIVLEFATGGELFDTIVHGRMREDEARRYFQQLINAVDYCHSRGVYHRDLKPENLLLDSYGNLKVSDFGLSALSQQMKDDGLLHTTCGTPNYVAPEVLEDQGYDGAMADLWSCGVILFVLLAGYLPFEDSNLMTLYKKISNAEFTFPPWTSFPAKRLLTRILDPNPMTRITIPEIL-EDEWFKKGYKRPPVALNAFELIS-MSAGLNLGNLF-DSK-RETRFTSKCPPKEIVRKIEEAA-K-PLGFDVQKKNYKLRLEKVKAGRKGNLNVATEILQVAPSLHMVEVRKAKGDTLEFHKFYKNLSKTLKDVVWKSD
>Sorghum_bicolor_Kinase_O24343
-KRRVGKYELGRTIGEGTFAKVRFAKNTETGEPVAIKILDKEKVLRKMVEQIKREISTMKLIKHPNVVRIYEVMGSKTKIYIVLEYVTGGELFDTIAHGRMREDEARRYFQQLINAVDYCHSRGVYHRDLKPENLLLDSYGNLKVSDFGLSALSQQIKDDGLLHTTCGTPNYVAPEVLEDQGYDGAMADLWSCGVILFVLLAGYLPFEDSNLMTLYKKISNAEYTFPPWTSFPAKRLLTRFLDPNPMTRITIPEIL-EDEWFKKGYKRPPVVLNAFELIS-RSAGLNLGNLF-DSK-RETRFTSKCPPKEIVRKIEEAA-K-PLGFGVQKKNYKLRLEKVKAGRKGNLNVATEILQVAPSLHMVEVRKAKGDTLEFQKFYKNLSKTLKDVVWKSE
>Zea_mays_CIPK-like_B6SY58
-KRRVGKYELGRTIGEGTFAKVRFAKNTETGEPVAVKILDKEKVLRKMAEQIKREISTMKLIKHPNVVRIYEVMGSKTKVYIVLEYVTGGELFDTIAQGRMREGEARSYFQQLINAVDYCHSRGVYHRDLKPENLLLDSYGNLNVSDFGLSALSQQIKDDGLLHTTCGTPNYVAPEVLEDQGYDGAMADLWSCGVILFVLLAGYLPFEDSNLMTLYKKISNAEYTFPPWTSFPAKRLLTRILDPNPMTRITIPEIL-EDEWFKKGYKRPPVALNAFELIS-RSAGLNLGNLF-DSK-RETRFTSKCPPKEIIRKIEEAA-K-PLGFGVQKKNYKLRLEKVKAGRKGNLNVATEILQVAPSLHMVQVRKAKGDTLEFQKFYKNLSKTLKDVVWKSE
>Sorghum_bicolor_CIPK26_C4P7T8
-KRRVGKYELGRTIGEGTFAKVRFAKNTETGEPVAIKILDKEKVLRKMVEQIKREISTMKLIKHPNVVRIYEVMGSKTKIYIVLEYVTGGELFDTIAHGRMREDEARRYFQQLINAVDYCHSRGVYHRDLKPENLLLDSYGNLKVRSLSSSSFFFFVQDDGLLHTTCGTPNYVAPEVLEDQGYDGAMADLWSCGVILFVLLAGYLPFEDSNLMTLYKKISNAEYTFPPWTSFPAKRLLTRILDPNPMTRITIPEIL-EDEWFKKGYKRPPVVLNAFELIS-RSAGLNLGNLF-DSK-RETRFTSKCPPKEIVRKIEEAA-K-PLGFGVQKKNYKLRLEKVKAGRKGNLNVATEILQVAPSLHMVEVRKAKGDTLEFQKFYKNLSKTLKDVVWKSE
>Brachypodium_distachyon_CIPK29_Bradi4g26410.1
-KRRVGKYELGRTIGEGTFAKVKFARDTETGDPVAIKILDKEKLLKKMVEQIKREIATMKLIKHPNVVRMHEVMASKTKIYIVLEYVTGGELFDTIVHGRMREDEARRYFQQLINAVDYCHSRGVYHRDLKPENLLLDSCGNLKVSDFGLSALSQQLKDDGLLHTTCGTPNYVAPEVLEDQGYDGAMADLWSCGVILFVLLAGYLPFEDSNLMNLYKKISNAEFTFPPWTSFPAKRLLTRILDPNPMTRITIQEML-EDEWFKKGYKRAPVALNAFELIS-MSAGLNLGNLF-DSK-RETRFTSKCSPKEIVRKIEEAA-K-PLGFDVRKKNYKLRLENVKAGRKGNLNVATEILRVGPSLHMVEVRKAKGDTLEFHKFYKNLSNTLKDVVWKSD
>Arabidopsis_thaliana_CIPK26_Q84VQ3
-QRRVGKYEVGKTLGQGTFAKVRCAVNTETGERVALKILDKEKVLKKMAEQIRREICTMKLINHPNVVRLYEVLASKTKIYIVLEFGTGGELFDKIVDGRLKEENARKYFQQLINAVDYCHSRGVYHRDLKPENLLLDAQGNLKVSDFGLSALSRQVRGDGLLHTACGTPNYAAPEVLNDQGYDGATADLWSCGVILFVLLAGYLPFEDSNLMTLYKKIIAGEYHCPPWLSPGAKNLIVRILDPNPMTRITIPEVL-GDAWFKKNYKPAPTSMNAFELIS-MSRALDLGNLF-EEK-RETRFAAKGAANDLVQKIEEAS-K-PLGFDIQKKNYKMRLENVTAGRKGNLRVATEIFQVSPSLHMIEVRKTKGDTLEFHKFYKKLSTSLNDVVWKSG
>Oryza_sativa_CIPK31_Q6X4A2
-KRRVGKYELGRTIGEGTFAKVRFAKNTENDEPVAIKILDKEKVQKRLVEQIRREICTMKLVKHPNVVRLFEVMGSKARIFIVLEYVTGGELFEIIANGRLKEEEARKYFQQLINAVDYCHSRGVYHRDLKLENLLLDASGNLKVSDFGLSALTEQVKADGLLHTTCGTPNYVAPEVIEDRGYDGAAADIWSCGVILYVLLAGFLPFEDDNIIALYKKISEAQFTCPSWFSTGAKKLITRILDPNPTTRITISQIL-EDPWFKKGYKPPPTSMNAFELIS-LNQALNLDNLF-EAK-RETRFTSQCPPKEIITKIEEAA-K-PLGFDIQKKNYKMRMENLKAGRKGNLNVATEVFQVAPSLHVVELKKAKGDTLEFQKFYRTLSTQLKDVVWKCD
>Sorghum_bicolor_CIPK27_C4P7S0
-----------------------------------------------LVEQIKREICTMKLVRHPNVVRLFEVMGSKAKIFIVLEYVTGGELFEIIANGRLKEDEARKYFQQLINAVDYCHSRGVYHRDLKLENLLLDGAGNLKVSDFGLSALTEQVKADGLLHTTCGTPNYVAPEVIEDGGYDGATADVWSCGVILFVLLAGYLPFEDDNIIALYKKISEAQFSCPSWFSAGAKNLITRILDPNPTTRITISQIL-EHPWFKRGYKPPPTSMNAFELIS-LNQALNLENLF-EAK-RETRFTSQCPPKEIITKIEEAA-K-PLGFDVQKKKYKMRMENPKAGRKGNLNVATEVFQIAPSLHVVELKKAKGDTLEFQKFYRSLSTQLKDVVWKCD
>Zea_mays_CIPK31_B5AU21
-KRRVGKYELGRTIGEGTFAKVRFAKNTENGEPVAIKILDKEKVKRRLVEQIKREICIMKLVRHPNVVRLFEVMGSKARIFIVLEYVTGGELFEIIANGRLKEDEARKYFQQLINAVDYCHSRGVYHRDLKLENLLLDAAGNLKVSDFGLSALTEQVKADGLLHTTCGTPNYVAPEVIEDGGYDGATADIWSCGVILFVLLAGYLPFEDDNIIALYKKISEAQFSCPSWFSAGAKNMITRILDPNPTTRITISQIL-EHPWFKKGYKPPPTSMNAFELIS-LNQALNLENLF-EAK-RETRFTSQCPPKEIITKIEEAA-K-PLGFDVQKKKYKMRMENPKAGRKGNLNVATEVFQIAPSLHVVELKKAKGDTLEFQKFYRSLSTQLKDVVWKCD
>Brachypodium_distachyon_CIPK09_Bradi1g64010.1
-KRRVGKYELGRTIGEGSFAKVRFAKNTETMEPVAIKILDKEKVQKRLVEQIRREICTMKLIKHPNVVRLHEVMGSKARIFIVLEYITGGELFETIYNGRLKEEDARKYFQQLINAVDYCHSRGVYHRDLKLENLLLDAAGNLKVSDFGLSA-TEQVKSDGLLHTTCGTPNYVAPEVIEDRGYDGATADIWSCGVILFIMLAGFLPFEDDNIIALYNKISKAQFTCPSWFSAGAKKLITRILDPNPTTRITIPQIL-EDPWFKKGYKQPPTSMNAFELIS-LNQGLNLDNLF-EAK-RETRFTSQCPPKEIITKIAEAA-R-PLGFDIQKKNYKMRMENPKAGRKGNLNVATEVFQVAPSLHVVELKKAKGDTLEFQMFYRTLSTQLKDVVWKCE
>Sorghum_bicolor_CIPK28_C4P7S8
-KRRVGKYELGRTIGEGTFAKVRIAKNLDNGDHVAVKILDKAKVHKRLAEQIRREICTMKLIQHPNVVRLYEVMGSKTRIYIVLEFVMGGELHDIIASGRLKEEEARRYFQQLINAVDYCHSRGVYHRDLKLENLLLDVAGNLKISDFGLSALSDQVKNDGLLHTTCGTPNYVSPEVIDDKGYDGALADLWSCGVILFVLLAGCLPFEDDNIASLYKKISEAQFTCPSWFSAGAKRLINRILDPNPSTRITIPQVQ-KDPWFKKGYKQPPASMNAFELIS-MNKGLNLDNFF-ESK-RETRFTSQCPPKEIIDRIEEAA-K-PLGFDIQKKNYKMLMENPKAGRKGNLNVETEVFQVAPSLHVVELKKAKGDTLEFQNFYKTLSTELKDVVWACD
>Brachypodium_distachyon_CIPK02_Bradi1g17250.1
-RRRIGKYELGRTIGEGTFAKVRFAKNMESGDPVAIKILDKAKVQKGLVEQIRREICTMKLIQHPNVVRLHEVMGSKARIFIVLEYVTGGELHDIIVRGSLKEDEARRYFQQLINAVDYCHSRGVYHRDLKLENLLLDSAGNLKISDFGLSAISEQVKDDGLLYTSCGTPNYVAPEVIEDKGYDGTLADLWSCGVILFVMLAGYLPFEDDNIASLYKMISGAQFTCPSWFSDGAKRLIARILDPNPSTRITIPQLL-KDPWFKKGYKPPPASMNAFELIS-LNRGLNLENLF-ETK-REKRFTSQCPPKEIINRIEAAA-K-PLGFDIQKKNYKMQMENIEAGRKGNLNVATEVFQVAPSLHVVVLKKARGDTLEFQKFYRTLSAQLKDVVWVCE
>Oryza_sativa_CIPK03_Q8LIG4
-RRCLGKYELGRAIGQGTFAKVRFAKNMETGDHVAIKILDKAKVQKRLVEQIRREICTMKLIQHPNVVHLHEVMGSKTRIFIVLEYVMGGELHDIIASGRLKEDEARKYFQQLINAVDYCHSRGVYHRDLKLENLLLDTAGNIKVSDFGLSAISEQVKADGLLHTTCGTPNYVAPEVIEDKGYDGALADLWSCGVILFVLLAGYLPFEDENIVSLYNKISGAQFTCPSWFSAEAKRLIARILDPNPATRITTSQVL-QDQWFKKGYESPPTLMNAFELIS-LNKGLNLDNFF-ESK-RETRFTSQCPPKEIINRIEEAA-N-LLGFNIQKRNYRMRMENIKEGRKGHLNIATEVFQVAPSLHVVELKKAKGDTLEFQKFYQTLSTQLKDVVWELE
>Physcomitrella_patens_CIPK01_TK1
-RMRVGKYELGKTLGEGTFAKVKFAKNLDTGESVAIKVLDKDKILKKMVQQIKREISTMKLVKHPYIVQLLEVMASKTKIYIVLEYVTGGELFDKIVQKRLIENDARRYFQQLIDAVDYCHSRNVYHRDLKPENLLVDANGNLKISDFGLSALPQQCRADGLLHTTCGTPNYVAPEVINDKGYHGATADLWSCGVILFVLMAGYLPFDEQNLMTLYKKIYRAEFTCPSFFSSGARRLIMKILDPNPKTRITAAQIY-QNDWFKKGYSPAPPAMNAFELIS-LSRGLNLSGLF-ETQ-KESRFTSTKPANEIISTIEKAA-K-PLGFNVQKRDYKMKLQADKHGRKGHLSVATEVFEVAPSLFMVELRKKGGDTLEYHNFYRDLSKGLQDIVWRSE
>Physcomitrella_patens_CIPK05_C4P7R0
-RLKVGKYELGKTLGEGTFAKVKIAKNLETGASVAIKILDKDKILKRMVQQIKREISTMKLVKHPYVVQLLEVMASKTKIYIVLEYVTGGELFDKIVQTRLKEDESRKYFQQLIDAVDYCHSRNVYHRDLKPENLLVDASGNLKISDFGLSALPQQCRADGLLHTTCGTPNYVAPEVINDKGYHGATADLWSCGVILYVLMAGYLPFDEPNLTTLYKKIHRAEFTCPSWFSPGARRLIMKILDPNPRTRVTAAQIY-KNEWFRKGYTPAPAPMNAFELIS-LSRGLNLSGLF-ETE-KETRFTSTKPAKEIISTIEEAA-K-PLGFNVQKRDYKMKLQGDKHGRKGHLSVATEVFEVAPSLFVVELRKKGGDTLEYHTFYRDLSKGLKDIVWKSD
>Physcomitrella_patens_CIPK02_C4P7Q7
-RTRVGKYDLGKTLGEGTFAKVKVAKHLDTGALVAIKILDKEKILKRMVEQIKREISTMKLVKHPYVVQLLEVMASRTKIYIVLEYVTGGELFNKIAQGRLSETEARKYFHQLIDAVDYCHSRQVFHRDLKPENLLLDAEGNLKISDFGLSALPQQFREDGLLHTTCGTPNYVAPEVIMDKGYSGATADMWSCGVILYVLMAGYLPFEEPTILALYKKIYRAQFSWPSWFSSGARKLISRILDPNPRTRITAAQIH-ENDWFKKGYNPAPVAMNAFELIS-LSQGLNLSSLF-ETK-KETRFTSKKPAKEILSTIEDAA-K-PLGFNIQKKDYKMKLQGDKLGRKGYLSVSTEVFEVTPSLFMVELQKDSGDTLEYNHFYKNLSKGLKDIVWKAE
>Physcomitrella_patens_CIPK03_C4P7Q8
-RTRVGKYDLGKTLGEGTFAKVKVAKHIDTGHTVAIKILDKEKILRKMVEQIKREISTMKLVKHPYVVQLLEVMASRTKIYIVLEYVTGGELFNKIAQGRLSEDEARKYFQQLIDAVDYCHSRQVYHRDLKPENLLLDSKGNLKISDFGLSALPQQFREDGLLHTTCGTPNYVAPEVIMDKGYSGATADLWSCGVILYVLMAGYLPFEEPTIMALYKKIYRAQFSWPPWFSSGARKLISKILDPNPRTRISASQIY-KNDWFKKGYTPAPVSMNAFELIS-MSSGLNLSSLF-ETK-EDTRFTSKKSAKEIISSIEEAA-K-PLGFNVLKRDFKLKLQG-QLGRKGPLSVSTEVFEVAPSLYMVELQKNSGDTLEYNNFYKNLSKGLKDIVWKAD
>Physcomitrella_patens_CIPK04_C4P7Q9
-RTRVGKYDLGKTLGEGTFAKVKVAKHIDTGHTVAIKILDKDKILKKMVEQIKREISTMKLVKHPYVVQLLEVMASRTKIYIVLEYVTGGELFNKIAQGRLSEDDARKYFQQLIDAVDYCHSRQVFHRDLKPENLLLDAKGSLKISDFGLSALPQQFRADGLLHTTCGTPNYVAPEVIMDKGYSGATADLWSCGVILYVLMAGYLPFEEPTIMALYKKIYRAQFSWPPWFPSGARKLISKILDPNPRTRISAAEIY-KNDWFKKGYTPAPVTMNAFELIS-LSSGLNLSSLF-ETK-EDTRFTSKKSAKEIISSIEEAA-K-PLGFNVQKRDYKMKLQGDKLGRKGHLSVSTEVFEVAPSLYMVELQKNSGDTLEYNHFYKNLSKGLKDIVWKAD
>Selaginella_moellendorffii_CIPK03_C4P7R5
-RTRVGKYELGRTLGEGTFAKVKFAKNTKTGQGVAIKILDRDRVLKKMVEQIKREISTMKLVRHPNIVQINEVMASKSKIYIVLELVTGGELFDKIVQGRLKEDEARKYFQQLINAVDYCHSRGVYHRDLKPENLLLDSNGNLKISDFGLSALPQQLRADGLLHTTCGTPNYVSPEVINDKGYDGAKADLWSCGVILFVLMAGYLPFDEPNLMNLYKKIYNAEFTFPAWFSTGAKKLIHRILNPNPQTRITVPEIL-ENEWFKKGYVPAPNPMNAFELIS-TSQGLDLSALF-EEK-RETRFTSSKAPKEILQKLEDTA-K-PLGFNIDKRDYKMKMRGEKSGRKGHLSVSTEVFEVAPSLFMVELRKASGDTLEYHKFYNNLSQGINEIMWKSN
>Arabidopsis_thaliana_CIPK09_Q9MAM1
-RTRVGNYEMGRTLGEGSFAKVKYAKNTVTGDQAAIKILDREKVFRKMVEQLKREISTMKLIKHPNVVEIIEVMASKTKIYIVLELVNGGELFDKIAQGRLKEDEARRYFQQLINAVDYCHSRGVYHRDLKPENLILDANGVLKVSDFGLSAFSRQVREDGLLHTACGTPNYVAPEVLSDKGYDGAAADVWSCGVILFVLMAGYLPFDEPNLMTLYKRICKAEFSCPPWFSQGAKRVIKRILEPNPITRISIAELL-EDEWFKKGYKPPPVSMNAFELIS-SSSEFSLENLF-EKK-KETRFTSQRSASEIMSKMEETA-K-PLGFNVRKDNYKIKMKGDKSGRKGQLSVATEVFEVAPSLHVVELRKTGGDTLEFHKFYKNFSSGLKDVVWNTD
>Populus_trichocarpa_CIPK12_A0MNJ9
-RTRVGKYELGKTIGEGSFAKVKVAKNVQTGDVVAIKILDRDQVLRKMVEQLKREISTMKLIKHPNVIKIFEVMASKTKIYIVIEFVDGGELFDKIAHGRLKEDEARRYFQQLIKAVDYCHSRGVFHRDLKPENLLLDSRGVLKVSDFGLSALSQQLRGDGLLHTACGTPNYVAPEVLRDQGYDGTASDVWSCGVILYVLMAGFLPFSESSLVVLYRKICRADFTFPSWFSSGAKKLIKRILDPKPLTRITVSEIL-EDEWFKKGYKPPPVSINAFELIS-KTQGFSLDNLF-GKK-RETHIASHSPANEIMSRIEEAA-K-PLGFNVDKRNYKMKLKGDKSGRKGQLSVATEVFEVAPSLHMVELRKIGGDTLEFHKFYKSFSSGLKDVVWKSD
>Populus_trichocarpa_CIPK13_A0MNK0
-RTRVGKYELGKTIGEGSFAKVKVAKNVETGDVVAIKILDREQVLRKMVEQLKREISTMKLIKHPNVIKIFEVMASKTKIYIVIEFVDGGELFDKIAHGRLREDEARRYFQQLINAVDYCHSRGVFHRDLKPENLLLDSHGVLKVSDFGLSALSQQLQGDGLLHTACGTPNYVAPEVLKDKGYDGTASDVWSCGVILYVLMAGYLPFDETSLMALYLKICSADFTFPSWFSSGAKKLIKRILDPEPLTRITVAEII-EDEWFKKGYRPPPASMNAFELIS-KTQGFSLENLF-GKK-RETRIASHSPANEIMSRIEEAA-K-PLGFNVDKRNYKMKLKGDKGGRKGQLSVATEVFEVAPSLHMVELRKIGGDTLEFHNFYKSFSSGLKDVVWKSD
>Mimulus_guttatus_CIPK04_mgf006200m
-RTRVGKYELGRTLGEGTFAKVKFATNVQTGDRVAIKIIDRDRVLRKIIEQIKREISTMKMIKHPNVVNLFEVMASKTKIYIVLEYVDGGELFDKIAYGKLKEDAARRYFQQLINAVDYCHSRGVYHRDLKPENLLLDSYGILKVSDFGLSAFSVQVREDGLLHTACGTPNYVAPEVLTDKGYDGTSSDVWSCGVILFVLMAGYLPFDEPNLVSLYRKIQRAEFSFPPWFSSSAKKLIKRILDPNPLTRMSIPEIL-ENVWFKKDYKPPPESMNAFELIS-RSQGFSLENLF-GKK-RETSFTSKHPPNEIMSKIEEAA-K-PLGFNVHKRNYKMKLQGDKTGRKGQLAVATEVFEVAPSLHMVELRKTGGDTLEFHKFYNNFSSGLKDIVWTTE
>Solanum_lycopersicum_CIPK14_SL1.00sc03897-110.1.1
----------------------------------------------------------MKLIRHPNVVRIFEVMASKTKIYIVLEYVHGGELFDEIAHGRLKEDEARRYFQQLINAVDYCHSRGVFHRDLKPENLLLDSFGILKVSDFGLSALSKQVRDDGLLHTACGTPNYVAPEVLTDKGYDGTTTDVWSCGVILFVLMAGYLPFDEPNLNALYRKILKATFSLPPWLSSSSKNLINRILDPDPLTRITIPEIL-EDEWFKKDYKPPPASVNAFELIS-RSKSFNLENLF-EKK-RETQFTSRSPANEIISKIEETA-R-PLGFSVQKKNYKMKLQGDRTGRKGHLAVATEVFEVAPSVHLVELRKTGGDTLEFHKFYKNFSSGLKDIVWTTE
>Vitis_vinifera_CIPK12_C4P7W1
-RTRVGRYEIGKTLGEGSFAKVKYARNSDTGDSVAIKVLDRDHVLRKMVEQIKREISTMKLIKHPNVVTIFEVMASKTKIYIVVEFVDGGELFDRIANGRLKEDEARRYFQQLINAVDYCHSRGVYHRDLKPENLLLDSYGVLKISDFGLSALSQQVREDGLFHTACGTPNYVAPEVLNNKGYDGASADIWSCGVILFVLLAGYLPFDEVSLMALYKKICKADFSCPSWLSPGAKKLINRILDPNPVTRITIPEIL-EDGWFKKGYQPTPVSMNAFELIS-RSQSFNLENLF-GKK-RETSFTSQRPAHEIMSKIEETA-K-PLGFNVRKQNYKMKLQGDKTGRKGHLSVATEVFEVAPSLHMVELRKTGGDTLEFHK----------------A
>Prunus_persica_CIPK12_ppa005700m
-RTRVGKYELGKTLGEGTFAKVKFAKNMETGKCVAIKIVDREQVLKKMVEHIKREISTMKLIKHPNVTQMFEVMASKTRIYIVLEFIDGGELFDEIANGRLKEDDARRYFQQLINAVDYCHSRGVYHRDLKPENLLLDSCGRLKISDFGLSTFEQQVREDGLLHTACGTPNYVAPEVLNNKGYEGTSSDIWSCGVILFVLMAGYLPFDEPNLIGLYRKICKAEFLCPSWFSSGAKKLIQRILDPNPVTRITIPEIL-ENEWFKKDYKPAPVSMNAFELIS-RSKSFNLENLF-EKK-RETRFTSQRPANEIMNKIEEAA-K-PLGFNVHKKNYKMKLQGDKHGRKGHLSVATEVFEVAPSVHMVELRKTGGDTLEFHKFYKNFSSGLQDIVWKTE
>Glycine_max_CIPK21_Gm0076x00045.2
-RILVGKYELGKTIGEGSFAKVKFARNVQNGNYVAIKILDRKHVLRNMMEQLMKEISTMKLINHPNVVRILEVLASKTKIYIVLEFVDGGELFDKIANGRLKEDEARNYFQQLINAVDYCHSRGVYHRDLKPEN-LLDSNGVLKVSDFGLSTYSQ--KEDELLHTACGTPNYVAPEVLNDRGYVGSTSDIWSCGVILFVLMAGYLPFDEPTHMALYKKIGRAEFSCPSWFSPQAKKLLKHILDPNPLTRIKIPELL-EDEWFKKGYKPTPVSMNAFELIC-RSQSFNLDSLF-EKK-QETSFTSQCPANEIMFKIEEAA-K-PLGFNVYKRNYKMKLQGDKSGRKGHLSVATEVFEVAPSVHMVELRKTGGDTLEFHKFYKIFSSGLQDIVWHDT
>Glycine_max_CIPK23_Gm0161x00064
-RTRVGKYELGKTIGEGSFAKVKFAKNVENGNHVAIKILDRNHVLRKMMEQLKKEISAMKMINHPNVVKIYEVMASKTKIYIVLELVNGGELFNKIANGKLKEDEARRYFHQLINAVDYCHSRGVYHRDLKPENLLLDSNGVLKVTDFGLSTYAQQ--EDELLRTACGTPNYVAPEVLNDRGYVGSTSDIWSCGVILFVLMAGYLPFDEPNHAALYKKIGRAQFTCPSWFSPEAKKLLKLILDPNPLTRIKVPELL-EDEWFKKGYKQAPVSMNAFELIS-RSQSFNLENLF-EKK-RETHFTSQRPANEIMSKIEEAA-K-PLGFNVHKRNYKMKLQGDKSGRKGHLSVATEVFEVAPSLHMVELRKTGGDTLEFHKFYKNFSSGLQDVVWHSE
>Glycine_max_CIPK24_Gm0149x00160
-RTRVGKYELGKTIGEGSFAKVKFAKNVENGNHVAIKILDRNHVLRKMMEQLKKEISAMKMINHPNVVKIYEVMASKTKIYIVLELVNGGELFDKIAYGKLKEDEARSYFHQLINAVDYCHSRGVYHRDLKPENLLLDSNAILKVTDFGLSTYAQQ--EDELLRTACGTPNYVAPEVLNDRGYVGSTSDIWSCGVILFVLMAGYLPFDEPNHATLYQKIGRAQFTCPSWFSPEAKKLLKRILDPNPLTRIKIPELL-EDEWFKKGYKPTPVSMNAFELIS-RSQSFNLENLF-EKK-RETHFTSQRPANEIMSKIEEAA-K-PLGFNVHKRNYKMKLQGDKSGRKGHLSVATEVFEVAPSLHMVELRKTGGDTLEFHKFYKSFSSGLQDIVWHSE
>Oryza_sativa_CIPK09_Q10SC8
-TTRVGRYELGKTIGEGSFAKVKVARDTRTGDTLAIKVLDRNHVLRKMVEQIKREISTMKLIKHPNVVQLHEVMASKSKIYMVLEYVDGGELFDKIVSGRLGEDEARRYFHQLINAVDYCHSRGVYHRDLKPENLLLDSHGALKVSDFGLSAFAPQTKEDGLLHTACGTPNYVAPEVLADKGYDGMAADVWSCGIILFVLMAGYLPFDDPNLMTLYKLICKAKVSCPHWFSSGAKKFIKRILDPNPCTRITIAQIL-EDDWFKKDYKPPPESMNAFALIS-RSQGFNLGNLF-EKK-RETSFTSQCTPQEIMSKIEEAC-G-PLGFNVRKQNYKMKLKGDKTGRKGYLSVATEVFEVAPSLHMVELRKTGGDTLEFHNFYNNFSSELKDIVWKSE
>Brachypodium_distachyon_CIPK11_Bradi1g76760.1
-TRAVGRYELGKTIGEGSFAKVKIARDTRSGAACAIKVLDRNHVLRKMVEQIKREIATMKLIKHPNVVQLHEVMASRSKIYMVLEFVDGGELFDKIVSGRLGEDEARRYFHQLINAVDYCHSRGVYHRDLKPENLLLDSYGSLKVSDFGLSAFAPQTKEDGLLHTACGTPNYVAPEVLNDKGYDGMAADVWSCGIILFVLMAGYLPFDDPNLMTLYKLIAKANVSCPPWFSSGARNLIKRILDPNPQTRITIAQIL-EDEWFKKDYKPTPESMNAFALIS-RSQGFNLGNLF-EKK-RETSFTSQRTPQEIMSKIEEAC-G-PLGFNVRKQNYKMKLKGDKTGRKGHLSVATEVFEVAPSLHMVELRKTGGDTLEFHNFYQSFSSELKDIVWKSE
>Sorghum_bicolor_CIPK09_C4P7S1
-KTRVGPYEVGKTIGEGSFAKVKHARDSRTGAVRAIKVLDRNHVLRKMVEQIKREISTMKLIKHPNVVQLHEVMASRTKIYMVLEFVDGGELFDKIVSGRLGEDEARIYFHQLINAVDYCHSRGVYHRDLKPENLLLDSHGTLKVSDFGLSAFAPQTKEDGLLHTACGTPNYVAPEVLADKGYDGMAADVWSCGIILFVLMAGYLPFDDANLMRLYKLICQAHVSCPPWFSSGAKKFIKRILDPNPDTRITIAEIL-KDEWFKKDYKPPPESMNAFALIS-RSQGFNLGNLF-EKK-RETSFTSQCTAQEIMTKIEDAC-G-PLGFNVRKQNYKMKLKGDKSGRKGHLSVATEVFEVAPSLHMVELRKTGGDTLEFHNFYKNFSTELKDIVWKAE
>Zea_mays_Predicted_C0P6L2
-KTRVGPYEVGKTIGEGSFAKVKHARDSRTGAVRAIKVLDRNHVLRRMVEQIKREISTMKLIKHPNVVQLHEVMASKTKIYMVLEFVDGGELFDKIVSGRLGEDEARIYFHQLINAVDYCHSRGVYHRDLKPENLLLDSNGALKVSDFGLSAFAPQTNEDGLLHTTCGTPNYVAPEVLADKGYDGMAADVWSCGIILFVLMAGYLPFDDANLMRLYKLICQAYFSCPPWFSSGAKKFIKRILDPNPDTRITIAEIL-EDEWFKKDYKPPPESMNAFALIS-RSQGFNLGNLF-EKK-RETSFTSQCTAQEIMTKIEDAC-G-PLGFNVRKQNYKMKLKGDKSGRKGHLSVATEVFEVAPSLHMVELRKTGGDTLEFHSFYKNFSSELKDIVWKAE
>Cryptomeria_japonica_CIPK04_frag|gb|BW993447.1|BW993446.1|
-----------------------------------------------HEEQIKREICTMRLVRHPNIVQLGEVMASKTKIYFVLEYVTGGELFNKIAQRKLKEDDARKYFQQLINAVDYCHSRGVYHRDLKPENLLLDSKGNLKISDFGLSALSQQVKEDGLLHTTCGTPNYVAPEVIIDKGYDGAKADLWSCGVILFVLMAGYLPFDEPNIMALYKKIYKADFTCPNWF---------------------------------------------------------------------------------------------------------------------------------------------------------------------
>Picea_glauca_CIPK07_frag|gb|DV995522.2|EX443696.1|GO371693.1|EX368020.1|
-RTRLGKYELGRVIGEGSFAKVRLAKNVETGQNFAIKVLNKERILKKMVEQIKREISTMKLVKHPNIVQLFEVMASKTKIYFVLEYVTGGELFNQIAHGKLKEDDARKYFQQLVNAVDYCHSRGVYHRDLKPENLLLDSKGNLKISDFGLSALSQQVKEDGLLHTTCGTPNYVAPEVIV?KGYDGAKADLWSCGVILFVLMAGFLPFDEPNIIALYKKIYRADFTCPKWFSPGARKLILRILEP?FKYRITIPQIL-------------------------------------------------------------------------------------------------------------------------------------------
>Selaginella_moellendorffii_CIPK02_C4P7R4
-QTRVGKYELGKTVGEGTFAKVRRATNLETGEQVAIKILDKEKVMRKMVEQLKREISTMKLVKHPNIVQLHEVLASKTKVYIVLEYVTGGELFNKIVQVRMKEEDARRYFQQLINAVDYCHSRGVYHRDLKPENLLLDTNGNLKISDFGLSALPQHLRPDGLLHTTCGTPNYVAPEVINNKGYDGATADLWSCGVILYVLMAGFLPFDESNLMNLYKKIFRADFKYPKWFSSGAKNLISRILHPNPKSRIKIPEIL-ENEWFKTDYKPAPVLMNAFELLS-MSSGLDLSGLF-EKK-RESRFASVCPANQIISKIEEAA-R-PLGFDVRKQDYKMKLLGSKSGRKGQLSVATEVFEVAPSLFMVEMRKAGGDTLEYTAFHKDLYVGLEDIVWKNE
>Selaginella_moellendorffii_CIPK01_C4P7R3
-PSRIGKFELGRTLGEGTFAKVRFARNVETGEHVAVKVLDKEKILKRMVEQIKREISTMKMVKHPNIVQLHEVLASKTKIYLVLEFVEGGELFGKIVHGRLKESYARRYFQQLINAVDYCHSLGVYHRDLKPENLLLDSNGNLKVSDFGLSALPQQFRADGLLHTTCGTPNYVAPEVISNKGYDGAPADLWSCGVILYVLMAGFLPFEDSNIMNLYRKIFRAEFKVPSWFSPGVRKLLAQLLHPNPKKRITIPQIL-ENEWFKKDYKPAPGLINAFELIS-MSSGLDLSGLF-EKK-QETRFTSMHSAKEIISKIEETA-K-PLGLDVQKQNFKMKLRKSSSLGKSFLSISTEVFEVSPELYMVELRKSEGDTLEYRTFYKSLSSSLKDIIWSSD
>Selaginella_moellendorffii_CIPK04_C4P7R6
-RTRVGKYELGRTLGEGTFAKVKYARNLETNESVAIKILDKEKILKKMVDQIKREISTMKLVRHPNVIQLFEVIGSKTKIYMVMEYVTGGEMFDKIAEGKQDERKARIYFQQLIDAVDYCHSRGVCHRDLKPENLLLDSDGNLKISDFGLSALPQQCRSDGLLHTTCGTPNYVAPEVISDKGYDGFKADIWSCGIVLYVLLAGYLPFDEPNLVALYKKMHRADFTFPHWFSRGSRKLVQKILDPNPKSRISISRIM-DNEWFQVEHKPMPVTMNAFEIIS-MSRGFNLSGLF-EHE-RESRFTSKHPAKEIVRTIEETA-R-PLGFNIQKRNYKMTLQGSKRGRKGHLSVCTEVFEVAPSFYVVELRKSGGDTLEYHKFHQSFTTGLKDIIWKDQ
>Picea_sitchensis_Predicted_A9NWP7
-MNKVGKYEIGRTIGEGTFAKVKFAQNTETGESVAMKVLDKGAILRKMVDQIKREICVMKLVRHPNIVHLHEVLASRTKIYIILEFVTGGELFDKIVQQRLSENESRKYFQQLIDAVDYCHSKGVYHRDLKPENLLLDSQGNLKISDFGLSALPQQLREDGLLHTTCGTPNYVAPEVLSHKGYDGALADVWSCGVILYVLMAGFLPFDEDDLTSLYRKINEADFSCPTWFSPGAKSLISRILDPDPQTRIKVSGIR-EDDWFRKNYVPVPSMMNAFELIT-LSQGLNLSALF-ETK-RQTRFISRKPAKVIISKIESAV-E-SMGFKIQVSNYKMRIEGLTLNKTGHISVALEVFEVAPSLYMVDVRKAAGDTLEYHRFYKALCAQLEDIVWKPI
>Pinus_taeda_CIPK08_gb|AW011235.1|DT637200.1|DR692470.1|
----------------------KFAQNTETGESVAMKVLDKGAILKKMVDQIKREICVMKLVRHPNIVHLHEVLASRTKIYIILEFVTGGELFDKIVQQRLSENESRKYFQQ???AVDYCHSKGVYHRDLKPENLLLDSQGNLKISDFGLSALPQQLREDGLLHTTCGTPNYVAPEVLSHKGYDGALADVWSCGVILYVLMAGFLPFDEDDLTSLYRKINEAEFSCPTWFSPGAKSLISRIPDPDPQTRIRVNGIR-EDDWFRKNYVPVPSMMNAFELIM-LSQGLNLSALF-ETK-RQTRFISSKPAKVIISEIESAV-E-SMGFKIHVSNYKMRIEGLTLNKTGHISVALEVFEVAPSLYMVDV-----------------------------
>Welwitschia_mirabilis_CIPK02_gb|DT587517.1|CV005649.1|
-LHKVGKYEIGRTIGEGTFAKVKFAQNTET?ESVAMKVLDKVAVLRKMVDQIKREISVMKLVRHPNVVRLQEVLAS?TKIYIILEFVTGGELFDKIVQQRLTENESRKYFQQLIDAVDYCHSRGVYHRDLKPENLLLDTQGNLKISDFGLSALPQQLREDGLLHTTCGTP---------------------------------------------------------------------------------------------------------------------------------------------------------------------------------------------------------------------------------
>Pinus_contorta_CIPK03_gb|GT253099.1|
-MNKVGKYEIGRTIGEGTFAKVKFAQNTETGESVAMKVLDKGAILKKMVDQIKREICVMKLVRHPNIVHLHEVLASRTKIYIILEFVTGGELFDKIVQQRLSENESRKYFQQLIDAVDYCHSKGVYHRDLKPENLLLDSQGNLKISDFGLSALPQQLREDGLLHTTCGTPNYVAPEVL-------------------------------------------------------------------------------------------------------------------------------------------------------------------------------------------------------------------------
>Picea_sitchensis_CIPK10_gb|DR533050.1|
-MNKVGKYEIGRTIGEGTFAKVKFAQNTETGESVAMKVLDKGAILRKMVDQIKREICVMKLVRHPNIVHLHEVLASRTKIYIILEFVTGGELFDKIVQQRLSENESRKYFQQLIDAVDYCHSKGVYHRDLKPENLLLDSQGNLKISDFGLSALPQQLREDGLLHTTCGTPNYVAPEVLSHKGYDGALADVWSCGVILYVLMAGFLPFDEDDLTSLYRKINEADFS--------------------------------------------------------------------------------------------------------------------------------------------------------------------------
>Picea_glauca_CIPK05_gb|EX355761.1|EX351514.1|EX379301.1|EX378637.1|EX379005.1|
-MNKVGKYEIGRTIGEGTFAKVKFAQNTETGESVAMKVLDKGAILRKMVDQIKREICVMKLVRHPNIVHLHEVLASRTKIYIILEFVTGGELFDKIVQQRLSENESRKYFQQLIDAVDYCHSKGVYHRDLKPENLLLDSQGNLKISDFGLSALPQQLREDGLLHTTCGTPNYVAPEVLSHKGYDGALADVWSCGVILYVLMAGFLPFDEDDLTSLYRKINEADFSCPTWFSPGAKSLISRILDPDPQTRIKVSGIR-EDD---------------------------------------------------------------------------------------------------------------------------------------
>Cryptomeria_japonica_CIPK03_gb|BY895373.1|BY894718.1|
-LHKVGKYEIGRTIGEGTFAKVKFAQNMESGESVALKVLDKAAILRKMVDQIKREICVMKLVRHPNIVRLHEVLASRTKIYIILEFVTGGELFDKIVQQRLSENESRTYFQQLIDAIDYCHSKGVYHRDLKPDNLLLDSQGN-------------------------------------------------------------------------------------------------------------------------------------------------------------------------------------------------------------------------------------------------------------
>Cycas_rumphii_CIPK03_gb|DR062924.1|EX927250.1|
-MRKVGKYEIGRTIGEGNFAKVKFAQNTETGESVAMKVIDKESILKKMVDQIKREICVMKLVRHHNIVCLHEVLASRTKIYIILEFVTGGELFDKIVQRRLSENE?RTYF?QLIDAVDYCHSKGVYH?DLKPENLLLDSQGNLKISDFGLSALHQH--EDGLLHTTCGTPNYVAPEVLSHKGYDGAAADVWSCGVILYVLMAGFLPFDEDDLTSLYRKINAAEFGCPTWFSLGAESLITTILDPDPQTRINISGIR-KDDWFKKNYVPA------------------------------------------------------------------------------------------------------------------------------
>Zamia_vazquezii_CIPK03_gb|FD768239.1|
-MRKVGKYEIGRTIGEGNFAKVNFAQNTETGESVAMKVIDKESILKKMANQIKREICVMKLVRHHNIVHLYEVLASQTKIYIILEFVTGGELFDKIVQHRLSENESRTYFQQLIDAVDYCHSRGVYHRDLKPENLLLDSHGNLKISDFGLSALSRH--EDGLLHTTCGTPNYVAPEVLSH-----------------------------------------------------------------------------------------------------------------------------------------------------------------------------------------------------------------------
>Selaginella_moellendorffii_CIPK05_C4P7R7
-MRKVGKYEIGRTIGEGTFAKVKFAQNTETGESVAMKVLNKETILKKMVDQIKREISIMKLVRHPNVVRLHEVLASRTKIYIILEFVTGGELFDKIVQGRLTEIESRKYFQQLIDAVDYCHSKGVYHRDLKPENLLLDSQGNLKISDFGLSALPQQ--EDGLLHTTCGTPNYVAPEVLDNNGYDGAAADIWSCGVILYVLMAGFLPFDEVDLVTLYRKIHEAEFLCPSWFSPGARSLISRILDPNPQTRIQMFGIR-KDDWFKRNYVPVPSMMNAFELIT-LSQGLNLSALF-DRK-RQTRFISKCPAKELLARMEDTA-K-SMGYKVYKRGYKMRFEGLTAGRTGQLAVAVEVFEVAPSLYMVEVRKAVGDTLEYHKFYKSFCTNLRDTIWKSA
>Physcomitrella_patens_CIPK06_TK6
--RKVGKYEVGRTIGEGTFAKVKFAQNTETGESVAMKVLDRQTVLKKMVEQIKREISIMKLVRHPNVVRLHEVLASRCKIYIILEFVTGGELFDKIVQGRLNENDSRKYFQQLMDGVDYCHSKGVSHRDLKPENLLLDSLDNLKISDFGLSALPQQVREDGLLHTTCGTPNYVAPEVLNDKGYDGAVADIWSCGVILFVLMAGFLPFDEADLNTLYSKIREADFTCPPWFSSGAKTLITNILDPNPLTRIRMKGIR-DDEWFKKNYVPVPSLMNAFELIS-LSQGLNLSALF-DRK-RQTRFTSKKPARDIINRMETAA-K-SMGFGVGTRNYKMRLEAASECRIQHLAVAIEVYEVAPSLFMIEVRKAAGDTLEYHKFYKSFCTRLKDIIWTTA
>Arabidopsis_thaliana_CIPK24_Q9LDI3
-MRRVGKYEVGRTIGEGTFAKVKFARNTDTGDNVAIKIMAKSTILKRMVDQIKREISIMKIVRHPNIVRLYEVLASPSKIYIVLEFVTGGELFDRIVKGRLEESESRKYFQQLVDAVAHCHCKGVYHRDLKPENLLLDTNGNLKVSDFGLSALPQE--GVELLRTTCGTPNYVAPEVLSGQGYDGSAADIWSCGVILFVILAGYLPFSETDLPGLYRKINAAEFSCPPWFSAEVKFLIHRILDPNPKTRIQIQGIK-KDPWFRLNYVPIPLMMNAFEMIT-LSQGLNLSALF-DRK-RQTRFVSRREPSEIIANIEAVA-N-SMGFKSHTRNFKTRLEGLSSIKAGQLAVVIEIYEVAPSLFMVDVRKAAGETLEYHKFYKKLCSKLENIIWRAT
>Brassica_juncea_CIPK-like_A2IBU0
-TRKLGKYEVGRTIGEGSFAKVKFARNTDSGENVAIKIMAKSTILKKMADQVKREISIMKIVRHPNIVRLYEVLASPSKIYIVLEFVTGGELFDRIVKGRLEESEARKYFQQLIDAIAHCHCKGVYHRDLKPENLLLDTNGNLKVSDFGLSALPQQ--GVELLRTTCGTPNYAAPEVLNGQGYDGSAADIWSCGVILFVIMAGFLPFSETDLPSLYRKISAAEFSCPQWFSEDVKSLIQRILDPNPKTRIQIQKLG-KHSWFRLNYMPTPLMMNAFEMIT-LSQGLNLSALF-DR--RQTRFVSRREPSVIIANIEAVA-T-SMGFRAHTRNFERRLEGLSSIGKGEFAVVIE-YEVAPSLFMVDVREAAGETLEYHKFYKKLCEKLENIIWRAT
>Lotus_japonicus_Kinase_Q53UK3
-RRRIGKYEVGRTIGEGTFAKVKFAKNSETGESVAIKIMDKTTILKRMVEQIKREISIMKIVRHPNIVRLHEVLSSQTKIYIILEFVMGGELYDRIVRGKLSEDESRRYFQQLIDAVAHCHKKGVYHRDLKPENLLLDAFGNLKVSDFGLSALTKQ--GVDLLHTTCGTPSYVAPEVLSNQGYDGAAADVWSCGVILYVLKAGYLPFEEADLSTLYRRTSAAEFVCPSWFSTGTTTLIHKILDPNPKTRVKIGEIR-KDPWFQRNYLPLPLVMNAFEMIT-LSQGLNLSPLF-DRK-RQTRFVSRKPAKVIISSIKVVA-E-SMGLKLQSRNYKMRIEGLSANKAGQFAVVLEVYEVAPCLYMVDVRKAAGDTLDYHKFYKNLCAKLENIIWRPT
>Glycine_max_CIPK22_Gm0126x00060
-RRKIGKYEVGRTIGEGTFAKVKFARNSETGDSVAIKIMAKTTILQRMVEQIKREISIMKIVRNPNIVRLHEVLASQTRIYIILEFVMGGELYDKIVQGKLSENESRRYFQQLIDTVDHCHRKGVYHRDLKPENLLLDAYGNLKVSDFGLSALTKQ--GVDLLHTTCGTPNYVAPEVLSNRGYDGAAADVWSCGVILYVLMAGYLPFEEADLPTLYRRINAAEFVCPFWFSADTKSFIQKILDPNPKTRVKIEEIR-KEPWFKKNYFPVPLIMNAFEMIA-LSQGLNLSPLF-DRK-RQTRFVSRKPAKVIISSIEAVA-E-SMGLKVHSRNYKVRLEGVSANRVGPFAVVLEVFEVAPSLFMVDVRRATGDTFDYHKFYMNFCAKLGNIIWRPA
>Populus_trichocarpa_CIPK26_A0MNL2
-TRKVGKYEVGRTIGEGTFAKVKFAQNRETGESVAMKILSKSAILKRMVDQIKREISIMKLVRHPYIVMLHEVLASRTKIYIILEFVTGGELFDKIVQRRLEENESRRYFQQLIDAVAHCHCKGVYHRDLKPENLLLDAFGNLKVSDFGLSALPQK--GVGLLHTTCGTPNYVAPEVLGHQGYDGAAADVWSCGVILFVLMAGYLPFEETDLPTLYRKINAAEYSCPFWFSPGAKALIDKILNPNPKTRIGIEGIK-KHPWFQKNYEPVPLVMNAFEMIT-LSQGLNLSALF-DRK-RQTRFVSRKPAKDIISAIEAVA-E-SMNLKVHTRNYKTRLEGVSENKAGQFAVVLEVYEVAPSLFMVDARKASGETLEYHKFYKNFCTKLENIIWKPP
>Ricinus_communis_CIPK-like_B9SET9
-SRKVGKYEVGRTIGEGTFAKVKFAQNLETGESVAMKVMAKSTILKRMVDQIKREISIMKIVRHNNIVRLHEVLASRTKIYIILEFVTGGELFDKIVQGRLSENEARRYFQQLIDAVAHCHSKGVYHRDLKPENLLLDSFGNLKVSDFGLSALPQQ--GVGLLHTTCGTPNYVAPEVIGHQGYDGAAADVWSCGVILYVLMAGYLPFDEVDLPTLYRKINAAEYSSPFWFSPGAKSLIDKILDPNPKTRIKIEGIK-KHLWFRKNYMPVPLIMNAFEMIT-LSQGLNLSALF-DRK-RQTRFVSRRPAKDIISTIEAVA-E-SMSLKVHTRNYKTRLEGISANKAGHFAVVLEVFEVAPSLFMVDVRKASGDTLEYHKFYKDFCSKLEDIIWRPA
>Populus_trichocarpa_CIPK27_A0MNL3
-TRMVGKYEVGRTIGEGNFAKVKFAQNRETGESVAMKILAKSTILKKMVDQIKREISIMKIVRHPNIVRLHEVLSSRTKIYIILEFVTGGELFDKIVQGRLSENESRRYFQQLIDAVAHCHRKGVYHRDLKPENLLLDAFGNLKVSDFGLSALRQK--GVGLLHTTCGTPNYVAPEVLGHQGYDGAAADVWSCGVILFVLMAGYLPFEEIDLPTLCRK-----YSCPFWFSPVAKALIDKILDPNPKTRIGIEGIK-KHPWFRKSYEPVPLVMNAFEMIA-LSQGLNLSALF-DRK-KQTRFVSHKPAKVIISAFEAVA-E-SMNLKFHTHNYKTRLEGISENKAGQFAVVLEVYEVGPSLFMVDARKASGETLEYHEFYKNFCAQLENIIWKPP
>Prunus_persica_CIPK13_ppa005741m
-SRKVGKYEVGRTIGEGTFAKVKFARNIETGESVAMKILAKSTILKRMVDQIKREISIMKIVRHPNIVRLHEVLAGRTKIFIILEFVTGGELFDKIVQGKLPEYESRKYFQQLIDAVAHCHSKGVFHRDLKPENLLLDSYGNLKVSDFGLSALPEQ--GVGLLHTTCGTPNYVAPEVLGDQGYDGAAADVWSCGVILYVLMAGYLPFDETNLHTLYRKINAAEFSCPYWFSPEANSLIHKILDPNPKTRIQIGGIR-KDPWFRRNYVPFPLLMNAFEMIT-LSQGLNLSALF-DRN-RQTRFVSRKPAKVIISNVEAVA-E-SMSLKVHTRNYKTRLEGISSDKAGQFAVVLEVYEVAPSLFMVDVRKATGDTLEYHKFYKNLCAKLEDIIWKPK
>Vitis_vinifera_CIPK09_A5BZV3
-TRKVGKYEVGRTIGEGTFAKVKFAHNTETGESVAMKVMAKSTILKRMVDQIKQEISIMKIVRHPNIVRLHEVLASQTTIYIILEFVTGGELYDKIVQGRLSENESRRYFQQLIDAVSHCHSKGVYHRDLKPENLLLDSNGNLKVSDFGLSALPKQ--GVGLLHTTCGTPNYVAPEVLSNQGYDGAAADVWSCGVILYVLMAGYLPFNEIDLPSLYKKINAAEFSCPFWFSSGSKSFLCRILDPNPKTRIRIEGIK-NDPWFRKNYVSSPLIMNAFEMIT-LSQGLNLSALF-DRK-RQTRFVSREPAKVIISTIEAVA-E-SMNFKVHTRHYKTRLEGISANKTAQFAVVLEVFEVAPSLFMVDVRKAAGDTLEYHKFYKNFCAKLEHIIWKPK
>Solanum_lycopersicum_CIPK00_Q4W3B3
-KRKLGKYEVGRTIGEGTFAKVKFARNTETGENVAIKVLAKSTILKRMVEQIKREISIMKIVRHPCIVRLHEVLASQTKIYIVQEFVTGGELFDKIVLGRLSEDEARRYFQELIDAIAHCHSKGVYHRDLKPENLLLDFQGNLKISDFGLSALPQQ--GVELLYTTCGTPNYVAPEVLGNRGYDGAAADVWSCGIILYVLMAGYLPFDETDLPTLYTKIKAAEFSCPFWFSPGATSLIQKIIDPNPQTRIKIDGIK-RDPWFRKNYRAVPLVMNAFEMIT-LSQGLNLSALF-DRK-RQTRFISRQPAKVVIETIEAAA-E-SLGLKVHTRDYKTRIEGVTANRAGQFAVVLEVFQVAPSLFMVDVRKAAGDTLEYHKFYKTFCTKIDDVIWKPK
>Mimulus_guttatus_CIPK15_mgf014590m
-KRKVGKYELGRTIGEGTFAKVKFAQSTETGESVAIKVLAKSTILKKMVDQIKREISIMKIVRHPCIVKLHEVLSSHTKIYIVLEFVTGGELFDKIVHGRISENESRRYFQQLIDAVSHCHSKGVYHRDLKPENLLLDSKGNLKVSDFGLSALPQQ--GVDLLHTTCGTPNYVAPEVLSNQGYDGAAADVWSCGVILYVIMAGYLPFDEPDLPSLYNKIIAAQFSCPFWFSPAATSLIHKILDPNPETFKTRNNIH-ADPWFQKNYVAVPLIMNAFEMIT-LSQGLNLSALF-DRK-RQTRFVSRQPARVIIATIEAAA-E-SMGLKVHTRNYKTRLEGTSANRAGQFAVVLEVYEVAPSLFMVDVRKAAGDTLEYHKFYKNLCGTIDNIIWKPN
>Oryza_sativa_CIPK24_Q69Q47
-KKRVGRYEVGRTIGQGTFAKVKFAVDADTGAAVAMKVLDKDTILNRMLHQIKREISIMKIVRHPNIVRLNEVLAGKTKIYIILELITGGELFDKIAQGKLRENEARKYFQQLIDAINYCHSKGVYHRDLKPENLLLDSRGNLKVSDFGLSTLAQK--GVGLLHTTCGTPNYVAPEVLSNNGYDGSAADVWSCGVILYVLMAGYLPFEEDDLPTLYDKITAGQFSCPYWFSPGATSLIHRILDPNPKTRITIEQIR-EDTWFKKTYVAIPLVMNAFEMIT-LSQGLDLSALF-DRK-RQTRFVSRKPAKTIVATIEVVA-E-TMGLKVHSQNYKLRLEGVSSNRMSPFAVVLQVFEVAPSLFMVDVRKVAGDTLEYHRFYKNLCNKMESIIWRPI
>Sorghum_bicolor_CIPK24_C4P7U7
-KKRVGRYEVGRTIGQGTFAKVKFAVDADTGAAVAMKVLDKETIFTRMLHQIKREISIMKIVRHPNIVRLNEVLAGKTKIYIILELVTGGELFDKIAHGKLRENEARKYFQQLIDAIDYCHSKGVYHRDLKPENLLLDSRGNLKVSDFGLSTLSQN--GVGLLHTTCGTPNYVAPEVLGSNGYAGSAADIWSCGVILYVLMAGYLPFEENDLPSLYEKITAAQYSCPYWFSPGAKSLIQRILDPNPRTRITIEEIR-ADPWFGKNYVAIPLMMNAFEMIT-LSQGLDLSALF-DRK-RQTRFVSRKPAKTIVATIEVVA-E-SMGLKVHSQNYKLRLEGAASNRMSQFAVVLEVFEVAPSLFMVDVRKVAGDTLEYHRFYKNLCSKLDSIIWRPT
>Zea_mays_Predicted_B4FFI0
-KKRVGRYEVGRTIGRGTFAKVKFAVDADTGAAFAIKVLDKETIFTRMLHQIKREISIMKIVRHPNIVRLNEVLAGRTKIYIVLELVTGGELFDRIVHGKLRENEARKYFQQLIDAIDYCHSKGVYHRDLKPQNLLLDSRGNLKLSDFGLSTLSQN--GVGLVHTTCGTPNYVAPEVLSSNGYDGSAADIWSCGVILYVLMAGYLPFEENDLPHLYEKITAAQYSCPYWFSPGAKSLIQRILDPNPRTRITIEEIR-EDPWFKKNYVTIPLMMNAFEMIA-LSQGLDLSALF-DRK-RQTRFVSRKPAKTVVATIEVVA-E-SMGLKVHSRNYKVRLEGPASNRASQFAVVLEVFEVAPSLFMVDVRKVAGDTPEYHRFYENLCSKLCSIIWRPT
>Brachypodium_distachyon_CIPK05_Bradi1g36520.1
-KKLVGRYEVGRTIGQGAFAKVKFAVDSDTGAAVAMKVLDKATILNRMMHQIKREISIMKIVRHPNIVRLNEVLAGQTKIYIILELITGGELFDKIAQGKLRENESRKYFQQLIDAIDYCHSKGVYHRDLKPENLLLDSHGNLKVTDFGLSTLSQN----GFLHTTCGTPNYVAPEVLSKDGYDGSAADVWSCGVILYVLMAGYLPFEENDLPTLYDKITAAHFSCPDWFSSGAKSLIQRILDPNPKTRMTVEGIR-ADAWFKNNYVAHPLIMNAFEMIT-LSQGLDLSSLF-DRK-RQTRFVSRKPARTIAATIQVVA-D-SMGIKVHSYNYKLRLEGVSSNKMSPFAVVLEIFEVAPSLFMVDVRKVAGDTLEYHRFYKNLCSKLESIIWRPI
>Physcomitrella_patens_CIPK07_TK7
--RKVGKYEVGRTIGEGTFAKVKFAINTETSEFLAMKVLDKDTVLRKMVEQIKREISIMKMIRHPNVVRLHEVLASRAKIYIVLEFVSGGELLDTIAKGRLSEGHSRRYFQQLIDAVAYCHSKGISHRDLKPENLLLDAKGNLKVSDFGLSALPHQVREDGLLHTTCGTPNYVAPEVLDNNGYDGAVADIWSCGVILFVLMAGYLPFNEADLKTLYEKIQHASFLCPAWFSPGAKSLILKMLDPNTRTRITLEGIY-NHPWFKKNYVPAPSMMNAFELIT-LSQGLNLSALF-DRK-RQTCFTSNIPANEIISRMEGAA-Q-SMGFRVETRKYKMRLEGRGGGKIQHLAVAIEVFEMAPSVFMIEVRKAMGDTLEYHKFYKTFCDRMKDVTSKMP
>Arabidopsis_thaliana_CIPK08_Q9STV4
-VRKVGKYELGRTIGEGTFAKVKFAQNTETGESVAMKIVDRSTIIKKMVDQIKREISIMKLVRHPCVVRLYEVLASRTKIYIILEYITGGELFDKIVNGRLSESEARKYFHQLIDGVDYCHSKGVYHRDLKPENLLLDSQGNLKISDFGLSALPEQ--GVTILKTTCGTPNYVAPEVLSHKGYNGAVADIWSCGVILYVLMAGYLPFDEMDLPTLYSKIDKAEFSCPSYFALGAKSLINRILDPNPETRITIAEIR-KDEWFLKDYTPVPLTLNAFDLII-LSQGLNLATLF-DRK-HQTRFISHKPANVVLSSMEVVS-Q-SMGFKTHIRNYKMRVEGLSANKTSHFSVILEVFKVAPSILMVDIQNAAGDAEEYLKFYKTFCSKLDDIIWKPP
>Lotus_japonicus_Kinase_Q53VM2
-LRKVGKYEIGRTIGEGTFAKVKFAQNTETGESVAMKVLDRNTIIKNMVDQIKREISIMKLVRHPYVVRLYEVLASRTKIYIILEFITGGELFDKIIHGRLSEAESRRYFQQLIDGVDYCHSKGVYHRDLKPENLLLDSLGNIKISDFGLSALPEQ--GVSILRTTCGTPNYVAPEVLSHKGYNGAVADVWSCGVILYVLLVGYLPFDELDLTSLYSKIEKAEYSCPPGFPVGAKTLIHKILDPNPETRITIEQIR-NDEWFQRGYVPVPLMLNAFDLII-LSQGLNLAAIF-DRK-YQTRFITQKPAKVVLSSMEVVA-Q-SMGFKTHIRNYKMRVEGLSAKKTSHFSVMLEIFEVAPTFYMVDIQKAAGDAGEYLKFYKNFCGNLEDIIWKPP
>Glycine_max_CIPK26_Gm0069x00114
-VRKVGKYEIGRTIGEGTFAKVKFAQNTETGESVAMKVLDRSTIIKKMADQIKREISIMKLVRHPYV-----VLASRTKIYIILEFITGGELFDKIIHGRLSETDSRRYFQQLIDGVDYCHSKGVYHRDLKPENLLLDSLGNIKISDFGLSAFPEQ--GVSILRTTCGTPNYVAPEVLSHKGYNGAVADVWSCGVILYVLLAGYLPFDELDLTTLYSKIERAEFSCPPWFPVGAKLLIHRILDPNPETRITIEHIR-NDEWFQRSYVPVPLMLNAFDLII-LSQGLNLATIF-DRK-YQTRFISQKPAKVVLSSMEVVA-Q-SMGFKTHIRNYKMRVEGVSANKTSYFSVILEIFEVAPTFYMVDIQKAAGDTGEYLKFYKNFCSNLEDIIWKPP
>Prunus_persica_CIPK15_ppa005163m
-VRKVGKYEVGRTIGEGTFAKVKFAQNTETGESVAMKVLDRTTIIKKMVDQIKREISIMKLVRHPYVVRLHEVLASRTKIYIILEFITGGELFDKIVHGRLSEGEARRYFHQLIDGVDYCHSKGVYHRDLKPENLLLDSLGNLKISDFGLSALPEQ--GVSLLRTTCGTPNYVAPEVLSHKGYDGAVADVWSCGVILYVLMAGYLPFDELDLTTLYIIIEKAEFSCPSWFPVGAKSLIHRILDPNPETRITIEQIR-DHEWFQKNYVPVPLVLNAFDLII-LSQGLNLATMF-DRK-YQTRFVSQKPAKVVLSSMEVVA-Q-SMGFKTHIRNYKMRVEGLSANKTSHFSIILEIFEVAPTYYMVDIQKAAGDASEFLKFYKNFCSNLEDIIWKPP
>Ricinus_communis_CIPK-like_B9SMX5
-VRKVGKYEVGRTIGEGTFAKVKFAQNTETGESVAMKVLDRTTIIKKMIDQIKREISIMKLVRHPYVVRLHEVLASRTKIYIILEFITGGELFDKIVHGRLSEAEARRYFQQLIDGVDYCHSKGVFHRDLKPENLLLDSQGNLKISDFGLSASPED--GVSLLRTTCGTPNYVAPEVLSHKGYDGAVADVWSCGVILYVLMAGYLPFDELDLTTLYSKIERAEFSCPSWFPVGAKSLIHRILDPNPETRITIEQIR-NDEWFKKGYAPAPLILNAFDLII-LSQGLNLATLF-DRK-NQTRFVSRKPAKVVLSSMEVVA-Q-SMGFKTHIRNYKMRVEGLSANKTAHFSVFVEVFEVAPSFLMVDIQKAAGDAAEYLKFYKDFCGNLDDIIWKPP
>Mimulus_guttatus_CIPK16_mgf015424m
-VRKVGKYEVGRTIGEGTFAKVKFAQNTETGESVAMKVLDRSTIIKKMVDQIKREISIMKRVRHPFVVRLHEVIASRTKIYIILEFITGGELFDKIVHGRLSESESRRYFQQLVDGVDYCHSKGVYHRDLKPENLLLDSQGNLKISDFGLSALPGE--GVSLLRTTCGTPNYVAPEVLSHKGYNGALADIWSCGVILYVLMAGYLPFDEIDLTTLYGKIENAEFSCPSWFPVGAKSLIHRILDPNPETRIRIEDIR-NDEWFKKNYDPIPLVLNAFDLII-LSQGLNLASLF-DRN-HRTRFVSQKPAKVVLSSMEVVA-Q-SMGFKTHIRNYKMRVEGLSANRASHFSVIMEIFEVAPTFIMVDIQKAAGDADEYLKFYKNFCNSLDDVIWKPP
>Solanum_lycopersicum_CIPK10_SL1.00sc06303-71.1.1
-VRKVGKYEVGRTIGEGTFAKVKFAQNTETGESVAMKVLDRSTIIKKMVDQIKQEISIMKLVRHPYVVRLHEVIATRTKIYIILEFITGGELFDKIVHGRLSEAESRRYFQQLIDGVDYCHIKGVYHRDLKPENLLLDSQANLKISDFGLSASPGE--GVNILKTTCGTPNYVAPEVLSHKGYDGAVADIWSCGVILYVLMAGYLPFDEVDLTTLYAKIDKADFSCPSWFPVGAKSLIHRILDPNPQTRIRIEEIR-NDEWFKKNYDPVPLALNAFDLII-LSQGLNLSILF-DRK-HQTRFLTQKPAKVVLSSMEVVA-Q-SMGFKTHIRNFKMRVEGLSTNKTSHFSVILEVFEVAPTFFMVDVQKAAGDASEFLKFYKNFCGNLEDIIWRPP
>Glycine_max_CIPK28_Gm0015x00165
-LRKVGKYEIGRTVGEGTFAKVKFAQNTESGESVAMKVLDRSAIIKKMVDQIKREISIMKLVRHPYV-----VLASRTKIYIILEFITGGELFDKIVHGRLSEAESRRYFQQLIDGVDFCHSKGVYHRDLKPENLLLDSQGNIKISDFGLSAFPEQ--GVSLLRTTCGTPNYVAPEVLSHKGYNGAPADVWSCGVILYVLLAGYLPFDELDLTTLYILIEKAQFSCPPSFPVGAKSLIHTMLDPNPERRITIEQIR-NDEWFQKEYVPVPLTLNAFDMII-LSQGLNLATLF-DRK-YETRFISQKPPKVILSSMEVVA-Q-SMGFKTHIRNYKMRIESISTNKASYFSVILEVFEIAPTFFMVDIQKAAGDAGEYLKFYKNFSSNLEDIMWKPP
>Vitis_vinifera_CIPK17_C4P7W6
-VRKVGKYEVGRTIGEGTFAKVKFAQNTETGESVAMKVLDRSTIIKKMTDQIKREISIMKLVRHPYV-----VLASRTKIYIILEFITGGELFDKIVHGRLSENESRSYFQQLIDGVDYCHSKGVYHRDLKPENLLLDSQGNLKISDFGLSALPAP--GVSLLKTTCGTPNYVAPEVLSHKGYDGAVADVWSCGVILYVLMAGYLPFDELDLTTLH---ERAEFSCPSWFPVGAKSLIHRILDPNPETRIRIEQIR-SDEWFRKGYVPVPLILNAFDLII-LSQGLNLSALF-ERK-HQTRFVSQKPPRVVLSSMEVVA-Q-SMGFKTHIRNYKMRVEGISANKMEHFSVMLEIFEVAPTFIMVDIQKAAGDAGEYQKFYKNFCSNLEDIIWKPL
>Oryza_sativa_CIPK08_Q5JLD8
-LRRVGKYEVGRTIGEGTFAKVKFAQNTESGESVAMKVVDRSSILKKMADQIKREISIMKLVRHPNVVRLHEVLASRKKIFIILEFITGGELFDKIIHGRLNEADARRYFQQLIDGVDFCHSKGVYHRDLKPENLLLDSQGNLKISDFGLSAWPAQ--GGALLRTTCGTPNYVAPEVLSHKGYDGALADTWSCGVILYVLLAGYLPFDEVDLTTLYGKIESAEYSFPAWFPNGAKSLIHRILDPNPDKRIRIEEIR-NDEWFKKNYEPTPLTLNAFDLII-LSQGLNLAALF-DRK-LQNRFLSRKPAKVIMSSMEVVA-Q-SMGYKTHIRNYKMRVEGLNANKTSHLAVMLEIFEVAPSIFMIELQRAAGDTSDYNKFINNYCSKLDDIIWNFP
>Brachypodium_distachyon_CIPK20_Bradi2g40500.1
-LRRVGKYEVGRTIGEGTFAKVKFAQNTETGESVAMKVLDRSSILRKMVDQIKREISIMKLVRHPNVVRLHEVLASRKKIFIILEFITGGELFDKIIHGRLAEADARKYFQQLIDGVDFCHSKGVYHRDLKPENLLLDSQGNLKISDFGLSAWPAE--GASLLRTTCGTPNYVAPEVLSHKGYDGALADTWSCGVILYVLLAGYLPFDEVDLTTLYGKIESAEYSFPAWFPTGAKSLIRRILDPKPDSRIRIEEIR-NDEWFKKNYEPVPLTLNAFDLII-LSQGLNLASLF-DRK-LQNRFLSRKPANVILSSMEVVA-Q-SMGFKTHIRNYKMRVEGLNANKTSHLTILLQIFEVAPSIFMVELQRAAGDTSEYNKFLNNYCCKLDDIVWKFP
>Sorghum_bicolor_CIPK08_C4P7U8
-LRRVGKYEVGRTIGEGTFAKVKFAQNTETGESVAMKVLDRSSILKKMAEQIKREISIMKLVRHPNVYPCHQVLASRKKIFIILEFITGGELFDKIIHGRLNEADARRYFQQLIDGVDFCHKKGVYHRDLKPENLLLDSQGNLKISDFGLSAWPAQ--GSSLLRTTCGTPNYVAPEVLSHKGYNGALADTWSCGVILYVLLAGYLPFDEVDLTTLYGKIESAEYSFPAWFSGGAKSLIRRILDPNPEKRIRIEEIR-NDEWFQKNYEPIPLTLNAFDLII-LSQGLNLAALF-DRK-LQNRFLSRNPAKVILSSMEVVA-Q-SMGFKTHIRNYKMRVEGLSADKTSYLSVMVEVFEVAPSIFMVELQRAAGDTSEYNTFVNNYCSKLDDIIWKFP
>Zea_mays_Predicted_C0P610
-LRRVGKYEVGRTIEEGTFAKVKFAQNTETGESVAMKVLDRSSILKKMAEQIKREISIMKLVRHPNVVRLHEVLASRKKIFIILEFITGGELFDKIIHGRLSEADARRYFQQLIDGVDFCHKKGVYHRDLKPENLLLDSQGNLKISDFGLSAWPAQ--GSFLLRTTCGTPNYVAPEVLSHKGYNGALADTWSCGVILYVLLAGYLPFDEVDLTTLYGKIESAEYSFPAWFSGGAKSLIRRILDPNPETRIRIEEIR-SDEWFQKNYEPIPLTLNAFDLII-LSQGLNLAALF-DRK-LQNRFLSRNPAKVILSSMEVVA-Q-SMGFKTHIRNYKMRVEGLNADKTSHLSVMVEVFEVAPSIFMVELQRAAGDTSEYNTFVNNYCSKLDDIIWKFP
>Amborella_trichopoda_CIPK05_frag|gb|FD426386.1|
------------------------------------------------------EISIMKLVRHPNIIRLREVLASRTKIYIILEFITGGELFDKIVQCKLSERESRRYFQQLIDAVDYCHSKGVFHRDLKPENLLLDAQGNLKISDFGLSALPQQ--GVDLLHTTCGTPNYVAPEVLSHNGYNGAAADVWSCGVILYVLMAGYRPFDETDLANLYRKINVADFSCPSWFSAGARSLIHRILDPDPESRITIQAIR-NDPWFRKNYVPV------------------------------------------------------------------------------------------------------------------------------
>Picea_glauca_CIPK11_gb|EX357503.1|GO361056.1|CK438183.2|
----------------------------------------------------------------------------------ILEFVTGGELFDKIAQGRVNENDSRRYFQQLTDAVDYCHSKGVYHRDLKPENLLLDSLGNLKISDFGLSALPQQ--RDALLHTTCGTPNYVAPEVLGRKGYDGAAADIWSCGVILYVLMAGYLPFDEADLTSLYRKINAADFSCPNWFSADAQSLISRILDPDPQTRIKIREIR-ANGWFKKNYIPVPLMMNAFELIT-LSQGLNLSALF-DRK-RQTRFISRKPAKVIISKMESAA-T-SLGFRIQTRYYKMRL----------------------------------------------------------
>Pinus_taeda_CIPK13_gb|DR058233.1|
-------------------------------------------------------------------------------------------FLIFKAQGRLNENDSRRYFQQLRDAVDYCHIKGVYHRDLKPENLLLDYRGNLKVSDFGLSALPQQ--RDELLHTTCGTPNYVAPEVLGRNGYDGAAADIWSCGVILYVLMAGYLPFDEADLTSLYRKINAAEFSCPNWFSADARSLISRILDPDPQTRIKITEIR-ANAWFKKNYIPVPLMMNAFELIT-LSQGLNLSALF-DRK-RQTRFISRKPAKVIISKMESAA-S-SLGFRNQT-----------------------------------------------------------------
>Picea_sitchensis_CIPK05_frag|gb|DR525097.1|ES860451.1|
-NNRIGKYELGQTLGEGNFAKVKYAIDVETRKSYAVKILDKDRVFHKIV?QIKREICSLKLIKHPNVVRLYEILASKKKIYIVLEFVAGGELMDKILSGKLEESEARKYFQQLIDAVGYCHSRGVYHRDLKPENILLDAKGNVKISDFGLSALPEQISADGLLHTTCGSPSYVAPEVIADRGYDGATADVWSSGVILFLLLTGWLPFEDRNLAVLYQKICKSEFKCPKWLSADAGKLLKRILDPNPKTDHMLKE---------------PVMMNAFQLIA-MSRSLDLSGLF-EEE-RKTRFTSVFPAKEIIHKIEETV-E-AMGFQVERKNSKLKL--------------------------------------------------------VH
>Picea_sitchensis_CIPK08_frag|gb|DR507050.1|
--------------------------------------------------------------SIQNVVRLYEILASKKKIYMVLEFVAGGELMDKILSGKLEESEARKYFQQLIDAVGYCHSRGVYHRDLKPENILLDAKGNVKISDFGLSALPEQISADGLLHTTCGSPSYVAPEVIADRGYDGATADVWSSGVILFLLLTGWLPFEDRNLAVLYQKICKSEFKCPKWLSADAGKLLKRILDPNPKTRITIAEIV-KDEWFKQGYSPA----NSFYAVD-VAFG--------------------------------------------------------------------------------------------------------------
>Picea_sitchensis_CIPK09_frag|gb|GH288155.1|
---GIGKYALGRTLGEGSFAKVKCAINVETGQSYAVKILDKEKVFHKIVDHIKREICTLKLIKHPNVVRLYEVLASKKKIYIVLEFVTGGELFDKISDGKLEENEARKYFQQLIDAVGYCHSRGIYHRDLKPENVLLDSKGNVKISDFGLSALPQQLRADGLLHTTCGSPNYVAPEVIADRGYDGATADLWSCGVILFVLLTGWLPFEDRNLAVLYQKIFKSDFKCPNWLSVGARKLIKRILDPNPKTRITIPEIL-EDKWFKEGYSPAAILMNAFQLIA-MSRSLDL-----------------------------------------------------------------------------------------------------------
>Pinus_taeda_CIPK12_frag|gb|DR098231.1|
---------------------------------------FQDKVFLKFVEQIKREICTLKLIKHPNVVRLYEVLANKKKIYIVLEFVTGGELFDKISNGKLEEDEARKYFQQLIDAVGYCHSRGIYHRDLKPENVLLDAKGNVKISDFGLSALPQQVRADGLLHTTCGSPNYVAPEVIADRGYDGATADLWSCGVILFVLLTGWLPFEDRNLAVLYQKIFKSDFKCPNWLSLPARKLITRILD--------------------------------------------------------------------------------------------------------------------------------------------------------
>Picea_glauca_CIPK13_frag|gb|EX374353.1|EX374718.1|
-KKRIGKYELGRTVGEGNFAKVKCAVDVETGQSYAVKILDKEKVFRKIVEHIKREISTLKLIRHPHVVRLYEVLANKKKIYIVLEFVTGGELLDKISNGKLEESQSRKYFQQLIDAVGYCHSRGVYHRDLKLENVLLDAKGNVKISDFGLSALPQHCRADGLLHTTCGSPNYVAPEVIADRGYHGATADVWSCGVILFVLLTGWLPFEDRNLAVLYHKIFKSEFNCPNWLSVGVGNLVKRILDPNPKTRITIPEIV-EDEWFK------------------------------------------------------------------------------------------------------------------------------------
>Adiantum_capillus-veneris_CIPK01_frag|gb|BP914063.1|DK958821.1|
---------------------VKHARKIETGKHVAIKILDKAKIYKNMVEQIKREISTMKRASHPNVVQLFEVMASKTKIYFVLEYVNGGELFNKINEKRLKEDEARRYFQQLINAVDYCHS?GVYHRDLKPENLLLDSHGNLRISDFGLSALPQQCREDGLLHTTCGTPNYVAPEVIVNRGYDGAKADLWSCGVILFVLMAGYLPFDDKNLLNLYKKIYKGEFSFPDWFSSGAKRLIAKILTPNPKHRITVAQIL-QDPWFRKGYKPIPASLNAFELIS-LNKGLDLSGLF-EDK-QASHFTSKLSAPEIISKMEETA-K-PLGFSVQKRDYKMKLQGADPGRKGHLSIATEIFEVTPSLFMVEIQKAAGDTVEY-------------------
>Ceratopteris_richardii_CIPK01_frag|gb|CV734872.1|
----------------------------------------------------------------PRV--RHEVMASKSKIYFVLEYASGGELFNKMNEKKLKEDEARKYFQQLMNALEYCHKRGVYHRDLKPENLLLDSRGNLKISDFGLSALPQQCREDGLLHTTCGTPNYVAPEVIVNKGYDGAQADIWSCGVILFVLLAGYLPFDDKNLVNLYRKIYKGEFTFPDWFSSGARRLISKILTPNPRQRITMSQIF-QDPWFRKGYRPVPASLNAFELIS-FNKGLNLSGLF-EDE-HSSHLTSTLSAPEIITKMEETA-K-PLGFKVQKRDFKMRLHGSDPG---------------------------------------------------P
>Adiantum_capillus-veneris_CIPK02_frag|gb|DK952883.1|DK944679.1|
-------------------------------------------IFKKLVDQIKREISTMKLVKHPNVVQLYEIMASKSKIYFVLEYVSGGELFNRIAKRRLKEDEARKYFQQLINAVDFCHSHGVYHRDLKPENLLLDAQLNLKVSDFGLSALPQQLREDGLLHTTCGTPNYVAPEVIVHKGYDGAKADLWSCGVILFVLMAGYLPFDDSNLMNLYRKIHRADLRFPPWFSSGARKLITRILNPNPKLRMTIPQIK-QDPWFKKGYTLPPAFFNAFELIS-LSKGLNLSGLF-EKK-QELHFTS?HPAPEIIS?MEETA-K-PLGFNVQRQDYKMRLHGAETG----------------------------------------------------
>Pinus_taeda_CIPK16_frag|gb|BM428492.1|
--------------------------------------------------------------------------------------VAGGELFEKITHGRLKEAEARKYFQQLINALDYCHSRGVYHRNLKPENLLLDANGNLKISEFGLSALPQQIREDGLLHTTCGTPSYVAPEVINDKGYDGAMADLWSCGV?LYVLLAGCLPFDEENLIILYKKIIKADFTFPSLISSSAKDLIS???DPNPKTR?TI-----------------------------------------------------------------------------------------------------------------------------------------------
>Syntrichia_ruralis_CIPK02_frag|gb|CN205271.1|
--------------------------------------------------------------------------------------------------------RARKYFQQLIDAVDYCHSRQVYHRDLKPENLLLDAKGNLKISDFGLSALPQQFREDGLLHTTCGTPNYVAPEVIMDKGYSGATADLWSCGVILYVLMAGYLPFEEPTIMALYKKIYRAQFSWPNWFSSGARKLISKILDPNPRTRITTAQIY-KNDWFKKGYTPAPVTMNALRAHL------------------------------------------------------------------------HVARFSTSPASLRTRKTRGSQAE-------------------S
>Syntrichia_ruralis_CIPK01_frag|gb|CN206747.1|
--------------------------------------------------------------------------------------------------------RARKYFQQLIDAVDYCHSRMVYHRDLKPENLLVDANGNLKISDFGLSALPQQCRADGLLHTTCGTPNYVAPEVINDKGYHGATADLWSCGVILYVLMAGYLPFDEPNLMTLYKKIHRAEFTCPAWFSSGARRLIMKILDPNPKTRITAALIH-KNEWFRKGYLPAPVAMNAFELIS-LSRGFNFSGFL-KQG-KETRFQPKPAKDFSTQEVETWV---------------------------------------------------------------------------L
>Penium_margaritaceum_CIPK01_PRJNA68813
----------------------------------------------------------------------------------------RGRTFDRIVLGRIGEEESRRYFQQLIDAVEFCHSKGVYHRDLKPENLLLDTRGNLKISDFGLSALPQQVRDDGLLHTTCGTPNYVAPEVLSDKGYDGAMSDLWSCGVILFVLLAGFLPFDEPDLATLYRKIQKAEYRCPPWFS--------------------------------------------------------------------------------------------------------------------------------------------------------------------
>Mimulus_guttatus_CIPK13_mgf012602m
--------------------------MDSEGQPFAIKILDKNTILHNITHQIKREIGTLKLLKHPNVVRLYEVLASKTKIYMVLEYVNGGELFDRIAKGKYSEGVGRKLFQQLIDGVSYCHNKGVFHRDLKLENVLLDSSGIIKITDFGLSALPQHFRDDGLLHTTCGSPNYVAPEILSNRGYDGAASDTWSCGVILYVILTGHLPFDDRNLAALYQKIFKGDAQIPKWLSPGAKNLLKRILDPNPRTRITIQEIK-ENEWFKLDYIPLSTMINAFQLIG-MSSSLDLSGFF-EKL-KVMQAA-----------------------------------GKCQKSPGCLLVAAEVFEISPSLYVVELRKAYGDPIVYRESPNGLTLNFPNTFNLPE
>Coleochaete_orbicularis_CIPK01_PRJNA51149
-------------------------------------------------------------------------WQAARKIYIVLEFVTGGELFDKIVQGKLSEDESRRYFQQLVDAVDYCHSKGVFHRDLKPENLLLDAKGDLKISDFGLSALPQQIREDGLLHTTCGTPNYVAPEVLNDRGYDGRSADVWSCGVILYVLMAGFLPFDEPDLTSLYRKIHKAEFTCPKWFTPGAQHVISRVLDANPKTRATFNDLR-KMDWFKKGYTPVPMVMNAFEIIS-LSQGLNLAALF-EQK-RQTRFTSREPANDIIAHLQSAG-K-VLGFIVQSRGYKMKMEKR--GLKGPLAIAIEVLEMAPSVYMVEIRRAAGDTFEYHKVYKQLYSRIRSIVWKTE
>Adiantum_capillus-veneris_CIPK04_frag|gb|DK962775.1|
-----------------------------------------------------------------------------------------------------------------------------------------------------------------LLHTTCGTPNYVAPEVLNDKGYNGATADLWSCGVILYVLMAGYLPFDEQNLMTLYKKIHKADFTCPAWFSSGARKLILRILDPNPETRITVPEIL-QNDWFKKGYTPAPVTMNAFELIS-MSQGLNLSNLF-EKK-RETRFTSKHPAKEIVSKIEQTA-K-PFGIQC------------------------------------------------------------------T
>Klebsormidium_flaccidum_CIPK01_PRJNA51159
--------------------------------------------------------------------------------------------------------------------------------------LLLDAKGNLKISDFGLSALPMQVQDDGLLHTTCGTPNYVAPEVLNDKGYDGALADIWSCGVILYVLMAGYLPFDEQDLMTLYKKIHRADFTCPSWFSLGVKAVLRKLLDPNPKTRIRVSGLR-NDPWFTKGYHPVPHLMNAFELIT-LSQGLNLSTFF-EKK-RQTRFTSKRPAKEIVQKIATAA-S-AAGFTVATRNYKIRMEGRSASHKGILQVAVEVFEMAPGLHMVEVRKAGGDTLEYHKFYKLLCQKCTDIIWKSE
>Cryptomeria_japonica_CIPK06_frag|gb|BY879961.1|
-------------------------------------------------------------------------------------------------------------------------------------------EGNVKVSDFGLSALPQQCRADGLLHTTCGSPNYVAPEVIADRGYDGATADLWSCGVILFVLLTGWLPFDDRNLAVLYQKIFKSDFKCPNWLSPGARNLIKRILDPNPKTRITIPEII-ENEWFKEGYSPAPVHMNAFQLIA-MSVSLDLSGFF-EEA-RKTRFMSMPKD------------------------------------------------------IIEIEEDGG-----------------------I
>Picea_glauca_CIPK10_frag|gb|GE477126.1|DV995416.1|DV978670.2|
--------------------------------------------------------------------------------------------MDKILNGKLEESEVRKHFQQLIDALGYCHSRGVYHRDLKPENVLLDAKGNVKISDFGLSALPEQFRADGLLHTTCGSPYYVAPEVIGDKGYDGATSDVWSCGVILFLLLTGCLPFYDRNLALLFKKICKSDFKTPQWLSAGATKLIKRILDPNPKTRITIAGIL-EDDWFSEGYSPAPIMMNAFQLIA-MSWSLDLSGLF-EEA-RKTRFTSV---PKVIMRIEEAG-Q-RNKLKLLPK----------SGRNGHLSVTT-------------------------------------------
>Arabidopsis_thaliana_CIPK16_Q9SEZ7
-TVLFDKYNIGRLLGTGNFAKVYHGTEISTGDDVAIKVIKKDHVKRGMMEQIEREIAVMRLLRHPNVVELREVMATKKKIFFVMEYVNGGELFEMIDRGKLPEDLARKYFQQLISAVDFCHSRGVFHRDIKPENLLLDGEGDLKVTDFGLSALPGRGSSDDLLHTRCGTPAYVAPEVLRNKGYDGAMADIWSCGIVLYALLAGFLPFIDENVMTLYTKIFKAECEFPPWFSLESKELLSRLLVPDPEQRISMSEIK-MIPWFRKNFTPSPRSFNAFQFITSMSSGFDLSNLF-EKK---RMFTSK---PKSVKELETED-R-VDKMKLQRT-----------GRKGRLSVTAEVFEVAPEVSVVEFCKTSGDTLEYYLFCDDVRPALKDIVWSWQ
>Arabidopsis_thaliana_CIPK25_Q8W1D5
-RVLFAKYEMGRLLGKGTFGKVYYGKEITTGESVAIKIINKDQVKRGMMEQIKREISIMRLVRHPNIVELKEVMATKTKIFFIMEYVKGGELFSKIVKGKLKEDSARKYFQQLISAVDFCHSRGVSHRDLKPENLLVDENGDLKVSDFGLSALPEQILQDGLLHTQCGTPAYVAPEVLRKKGYDGAKGDIWSCGIILYVLLAGFLPFQDENLMKMYRKIFKSEFEYPPWFSPESKRLISKLLVVDPNKRISIPAIM-RTPWFRKNINSPPKFFNAFEFISSMSSGFDLSSLF-EKR---SMFTSR---SSEIMGLEGEN-K-TDKVKLFKT-----------GRKGQIAVTAEVFEVAPEVAVVELCKSAGDTLEYNRLYEHVRPALEEIVWSWH
>Arabidopsis_thaliana_CIPK05_Q9LEU7
-RVLFGKYEMGRLLGKGTFAKVYYGKEIIGGECVAIKVINKDQVKRGMMEQIKREISIMKLVRHPNIVELKEVMATKTKIFFVMEFVKGGELFCKISKGKLHEDAARRYFQQLISAVDYCHSRGVSHRDLKPENLLLDENGDLKISDFGLSALPEQILQDGLLHTQCGTPAYVAPEVLKKKGYDGAKADIWSCGVVLYVLLAGCLPFQDENLMNMYRKIFRADFEFPPWFSPEARRLISKLLVVDPDRRISIPAIM-RTPWLRKNFTPPPKFFNAFEFISSMSSGFDLSSLF-EKQ---SVFTSR---STEVMEIETEN-K-TDKVKMEKT-----------GRKGRLSMTAEVFEVAPEISVVEFCKSAGDTLEYDRLYEEVRPALNDIVWSWH
>Gossypium_hirsutum_CIPK00_A5YAI9
-HVLFGKYEMGRLLGKGTFAKVYYGKELATGESVAVKVISKDQVKKGMMEQIKREISVMRLVRHPNIVELKEVMATKKKIFFVMEHVRGGELFAKVYKGKLKEHVARKYFQQLISAVDFCHSRGVSHRDLKPENLLLDEKEDLKISDFGLSALPEQLLNDGLLHTQCGTPAYVAPEVLRKKGYDGSRADIWSCGVVLYVLLAGFLPFQDENMMKMYRKVFKAEFEFPTWFSTESKRLISKLLVADPEKRITIPAIM-RDPWFRKEFTRPPKFFNAFEFISSMSSGFDLSGLF-EKG---TMFTSR---SSAIMSVEAGN-R-ADKMRLQSS-----------GRKGRLFVTAEVFEVAPEVAVVEFSKSAGDTLEYAKFCEDVRPALKDIVWTWQ
>Prunus_persica_CIPK05_ppa005575m
-TVLFGKYEMGRLLGKGTFAKVYYGRQIASNESVAIKVISKDQVKKGMMEQIKREIEVMRLVRHPNIVELKEVMATKTKIFFVMEYVKGGELFAKVAKGKLKEDQARKYFQQLISAVDFCHSRGVSHRDLKPENLLVDENEDLKISDFGLSALPEQLRNDGMLHTQCGTPAYVAPEVLRKKGYDGSKADIWSCGVVLFVLLAGFLPFQDENLMKMYRKVFKAEFECPPWFSTEAKRLVSKLLVSDPEKRITIPAIM-RVPWFRKGFTRPPKFLNAFEFISSMSSGFDLSNLF-EKG---SMFTSK---STAIMAIELTS-K-VDKIRLQPN-----------GRKGLLSVTAEVFEVAPEVAVVEFSKSAGDTLEYAKFCEDVRPALKDIVWTWQ
>Vitis_vinifera_CIPK15_C4P7W4
-SMLFGKYETGRLLGKGTFAKVYYAKHMVSGESVAIKVINKDYVKKGMMEQIKREISVMRLVRHPNIVELKEVMATKTKIFFVMEYVRGGELFAKVAKGKLKEDQSRKYFQQLISAIDFCHSRGVSHRDLKPENLLLDENEDLKVSDFGLSALPEQLRNDGLLHTQCGTPAYVAPEVLRKKGYDGAKADMWSCGVILFVLLAGFLPFQEENLMKMYRKVFKAEYQFPPWFSSEAKRLISKLLVADPQRRITIPAIM-RVPWFRKGFSRPPAFFNAFEFISSMSSGFDLSSLF-EKG---SMFTSK---SAAIMAIELGK-R-VDKLKLQQS-----------GRKGRLSLTAEVFEVAPEVAIVELLKSAGDTLEYAKFCEDVRPALKDIVWTWQ
>Ricinus_communis_CIPK-like_B9RNW5
-HVLFEKYEIGRLLGKGTFAKVYYGKNVETGESVAIKVISKDQVKKGMMEQIKREISIMRLVRHPNVVELKEVLATKTKIFFIMEYVRGGELFAKVAKGKLKEDVARKYFQQLISAVDFCHSRGVSHRDLKPENLLLDENEDLKVSDFGLSALPEQLLNDGLLHTQCGTPAYVAPEVLRKKGYDGSKADIWSCGVILYVLLAGFLPFQDENIMKMYRKVFKAEFECPAWFSTDAKRLISRLLVADPQRRITIPAIM-RVPWFQKGLTRPPKFFNAFEFISSMSSGFDLSSLF-EKG---SVFTSK---SGAIINIEGGN-K-VDKVKLQPL-----------GRKGQLSVTAEVFEVAPELALVEFSKSSGDTLEYAKFCEDVRPALKDIVWTWQ
>Populus_trichocarpa_CIPK06_A0MNL4
-HVIFGKYEMGRLLGKGTFAKVYYGKHLVTGESVAIKVISKDQVKKGMMEQIQREISVMRLVRHPNIVELKEVMATKTKIFFIMEYVRGGELFAKVAKGRLKEEAARKYFQQLISAIDYCHSRGVYHRDLKPENMLLDEDENLKISDFGLSALPEQFRQDGLLHTQCGTPAYVAPEVLRKKGYDGSKADIWSCGVILYVLLAGFLPFQDENVMKMYRKVFKAEYQFPPWFSTDSKRLISRLLVADPEKRITIPAIM-RNHWFLKGFSRPPEFFNAFEFISSMSSGFDLSSLF-EKG---SMFTSK---SSAIMEIEGGS-K-VDKVTLQPC-----------GRKGKLAVTAEVFEVAPEVAVVEFSKSSGDTLEYTKFCEDVRPALKDIVWTWQ
>Populus_trichocarpa_CIPK20_A0MNL5
-HVLFGKYEMGRLLGKGTFAKVYYGKHSVTGDSVAIKVINTDQVKKGMMEQIQTEISVMHLVRHPNIVELKEVMATKTKIFFIMEYVRGGELFAKVAKGRLKEEVARKYFQQLISAIDYCHSRGVYHRDLKPENILLDEDENLKISDFGLSALPEQLLQDGLLHTLCGTPAYVAPEVLRKKGYDGSKADTWSCGVILYVLLAGFLPFQDENVMKMYKKIFKAEYEFQPWFSTDAKRLISRLLVADPERRITIPAIM-RNHWFLKGFLRPPRFFNAFEFISSMSSGFDLSSLF-EKG---SMFTSK---SSAIMEIEGGN-K-VDKVRLQPC-----------GRKGKLAVTTEVFEVAPEVAVVEFSKSSGDTLEYATFCEDVRPALKDIVWTWQ
>Phaseolus_vulgaris_Kinase_B0I556
-HTVFGKYEMGRLLGKGTFAKVYYGKQISTGESVAIKVMSKEQVRKGMMEQIKREISVMRLVRHPNVVELKEVMATKTKIFFVMEYVRGGELFSKISKGKLKEDLARRYFQQLISAIDYCHSRGVSHRDLKPENLLLDDDGNLKISDFGLSALPEQLRYDGLLHTQCGTPAYVAPEVLRKKGYDGSKADIWSCGVVLYVLLAGFLPFQHENLMTMYNKVLRAEFDFPPWFSPESKRLISKILVADPAKRTTISAIT-RVPWFRKGFPLFPKFFNAFEFISSMSSGFDLSGLF-EKA---AVFTSK---SVAIVAIAAGS-T-MDKIRLQTT-----------GRKGRLAVTAEVFEVAPEVAVVEFSKSAGDTLEYAKFCEDVRPALKDIVWTWQ
>Glycine_max_CIPK17_Gm0026x00538
-HTVFGKYEMGRLLGKGTFAKVYYGKQISTGENVAIKVINKEQVRKGMMEQIKREISVMRLVRHPNVVEIKEVMATKTKIFFVMEYVRGGELFAKISKGKLKEDLARKYFQQLISAVDYCHSRGVSHRDLKPENLLLDEDENLKISDFGLSALPEQLRYDGLLHTQCGTPAYVAPEVLRKKGYDGSKADIWSCGVVLYVLLAGFLPFQHENLMTMYNKVLRAEFEFPPWFSPDSKRLISKILVADPSKRTAISAIA-RVSWFRKGFSSLPKFFNAFEFISSMSSGFDLSGLF-EKA---TVFTSK---SAAIVAIAAGS-R-VDKIRLQAA-----------GRKGRLAVTAEVFEVAPEVAVVEFSKSAGDTLEYAKFCEDVRPALKDIVWTWQ
>Ricinus_communis_CIPK-like_B9SMT0
-HILFGKYEMGRLLGQGTFAKVYKGKNMATQESVAIKVVHKDQVKKGLMEQLKREISAMNLVKHPNVVELKEVMATKLKVYFVMEYVRGGELFAKVKKGKLKEDLARKYFQQLISAVDYCHSRGVSHRDLKPENLLLDENGDLKVSDFGLSALPEQHWNDGLLHTQCGTPAYVAPEVLRKKGYDGGKADIWSCGVILFVLLAGYLPFQNENLMKMYMKIFKAEYAIPPWISPDAKRLISKLLVVDPEKRISIPDTM-KNPWFRKGLTKPPPFYNAFEFISAMSSGFDLSSLF-EKG---SMFTSK---SPVILTLESEN-R-DEKVKFQNV-----------GRKGKLEVTAEVYEVAPEVAVVEFSKSSGDTLEYTKFCEDVRPALSDIVWSWQ
>Populus_trichocarpa_CIPK23_A0MNK9
-KILLGKYEMGRLLGQGTFAKVYRGKNLVTQENVAIKVLHKDQVKRGLMEQIKREISIMHLVKHPNIVELKEVMATKSKVFFVMEFVKGGELFAKIKKGGLEEDLARKYFQQLICAVDYCHSRGVSHRDLKPENLLLDDKEDLKVSDFGFSALPEQKWNDGLLHTRCGTPAYVAPEVLRKKGYDGAKADTWSCGVILFVLLSGHLPFRNENAMKMYVKILKAEYEFPPWISRDAKRLISNLLVVDPEKRITIPEIR-ANSWFQKGLAQSPPFYNAFELISSMSSGFDLSSLF-ERG---SMFTSK---PSMILSLKSKN-R-DEKVKLLKE-----------GRKGKLAVTAEVFELAAELVVVELSKCSGDTFEYTKFCEDVRPALKDIVWSWQ
>Prunus_persica_CIPK14_ppa020118m
-NILFDKYEMGRLLGLGTFAKVYHGRNLITNESVAIKVINKDHIKNGLMEQIQREICIMHLVRHPHIVELKEVMATKTKIFFVMEHVTGGELFNKVFEGKLKEDVARKYFQQLVSAIEFCHSRGVSHRDLKPENLLLDKNGDLKVSDFRLSALPEHHWSDGMLHTQCGTPAYVAPEILRKKGYDGAKADIWSCGVVLFVFLAGYLPFLDENVMRTYTKVFKAEYEFPPWISGEARLLIKKVLVVDPEKRISFQEIM-RDPWFQKGSNFPPPFFNAFELISSMSSGFDLSNMF-EKG---SMFTSK---SSAIMALRVRN-R-EEKVKLQKK-----------GRKGKLAVSAELFQVATEVEVVKFSKLAGDTLEYTKFCEDVRPALKDIVWTWQ
>Mimulus_guttatus_CIPK20_mgf021508m
-KIVFEKYEMGKLLGKGTFAKVYVARNLSTNEFVAIKVIKKDEVKDRMMEQIIREISVMRLVRHPNIVGLKEVMATKSKIFFVMEYVRGGELFAKVAQGRLKEDAARSYFQQLVSAVDFCHSRGVFHRDLKPENLLLDENGDLKISDFGLSALHEHSPNSKLLHTQCGTPAYIAPEILARKGYDGAKADIWSCGVVLYVLLAGFLPFQDENIAAMYRKIYKAEYECPPWFSAEAKRLLSRLLVPDPSKRICMAGIT-RVMWFRKGFKRPPAFLNAFQFISSMSTG--LSTMF-DKD---STFTSR---SKVIMGIELKG-K-TDKLRLVPA-----------GRKGRLSVTAEVFKVAPEVTVVEFSKLAGDTLEYIKFREDIRPALSDVVWTWQ
>Phaseolus_vulgaris_Kinase_B0I555
-NIIFNKYEMGRVLGQGNFAKVYHGRNLLTNDNVAMKVIKKEKLKKRFVKQIKREVSVMKLVRHPHIVELKEVMATKGKIFLVMEYVRGGELFTKLNKGKLSEDLARKYFQQLISAVDHCHSRGVTHRDLKPENLLLDQNEDLRVSDFGLSALPEQRRADGMLVTPCGTPAYVAPEVLKKKGYDGSKADIWSCGVILYTLLCGYLPFQGENVIRIYRKAFRAEYELPEWVSPPAKNLISNLLVADPAKRYSIPDIM-NHPWFQLGFMRPRPFYNAFEIISSLSHGFDLRSLF-ERP---SMFICK---SSAAMAVEAKN-R-KEVVRMQAE-----------GRKGKLAMTVEVFEVAAEVAVVEFSKSAGDTLEYINLCEQMRPSLKDVVWSWQ
>Glycine_max_CIPK29_Gm0113x00108
-SIILNKYEMGRVLGQGNFAKVYHGRNLNTNESVAIKVIKKEKLKKRLVKQIKREVSVMKLVRHPHIVELKEVMATKGKIFLVMEYVNGGELFAKVNNGKLTEDLARKYFQQLISAVDFCHSRGVTHRDLKPENLLLDQNEDLKVSDFGLSALPEQRRADGMLLTPCGTPAYVAPEVLKKKGYDGSKADIWSCGVILFALLCGYLPFQGENVMRIYRKAFRAEYEFPEWISTQAKNLISKLLVADPGKRYSIPDIM-KDPWFQVGFMRPRPFYNAFEIISSLSHGFDLRSLF-ERP---SMFISK---SSTVLAVEAKN-R-KEVVRMQAE-----------GRKGNLAMTVEVFEVAPEVAVVEFSKSAGDTLEYVRFCEQVRPSLKDIVWSWQ
>Glycine_max_CIPK31_Gm0107x00186
---------MGRVLGQGNFAKVYHARNLNTNESVAIKVIKKEKLKKRLVKQIKREVSVMRLVRHPHIVELKEVMATKGKIFLVMEYVKGGELFAKVNKGKLTEDLARKYFQQLISAVDFCHSRGVTHRDLKPENLLLDQNEDLKVSDFGLSTLPEQRRADGMLVTPCGTPAYVAPEVLKKKGYDGSKADLWSCGVILFALLCGYLPFQGENVMRIYRKAFRAEYEFPEWISPQAKNLISNLLVADPGKRYSIPDIM-RDPWFQVGFMRPRPFYNAFEIISSLSHGFDLRSLF-ER----SMFICK--FSSAVLAVEAKN-R-KEVVRMQTE-----------GRKGKLAMTVEVFEVAPEVAVAEFTKSAGDTLEYVKFCEQVRPSLKDIVWSWQ
>Glycine_max_CIPK27_Gm0088x00399
-NILFNKYEIGKLLGQGNFAKVYHGRNLSTNESVAIKVIKKERLQKRLVKQIKREVSVMRLVRHPHIVELKEVMANKAKIFMVVEYVKGGELFAKVAKGKMKEDVARKYFQQLISAVDFCHSRGVTHRDLKPENLLLDENEDLKVSDFGLSALPDQRRSDGMLLTPCGTPAYVAPEVLKKKGYDGSKADIWSCGVILFALLSGYLPFQGENVMRIYSKSFKADYAFPEWISPAAKNLISNLLVVDPQKRYSIPDIM-KDPWFQIGFLRPRPSYNAFEIISSLSHGFDLRNLF-ERP---SMFISK---SSAVMALEGKN-R-KEMVRMQAT-----------GRKGKLAMTVEVFEVAPEVAVVEFSKSAGDTLEYLNFCDQVRPSLRDIVWSWQ
>Glycine_max_CIPK32_Gm0255x00036
-NILFNKYEIGKLLGQGNFAKVYHGRNLSTNESVAIKVIKKERLQKRLVKQIKREVSVMSLVRHPHIVELKEVMANKAKIFL-------------VAKGKMKEDVARKYFQQLISAVDFCHSRGVTHRDLKPENLLLDENEDLKVSDFGLSALPDQRRSDGMLLTPCGTPAYVAPEVLKKKGYDGSKADIWSCGVILFALLSGYLPFQGENVMRIYSKSFRADYAFPEWISPGAKNLISNLLVVDPQKRYSIPDIM-KDPWFQIGFMRPRPSYNAFEIISSLSNGFDLRNLF-ERP---SMFISK---SSAVMALEGKN-R-KEVVRMQAT-----------GRKGKLAMTVEVFEVAPEVAVVEFAKSAGDTLEYIKFCDQVRPSLKDIVWSWQ
>Trifolium_pratense_Predicted_Q2PET0
-HIIFDKYEMGKVLGQGNFAKVYHCRSLSTNESVATKVIKKEKLRKRLVKQIKREVSVMRLVRHPHIVDLKEVMATKGKIFLVMEYVKGGELFAKVAKGKLKEDVARKYFQQLISAVDFCHSRGVTHRDLKPENLLLDENEDLKVSDFGLSALPEQHREDGMLLTPCGTPAYVAPEVLKKKGYDGSKADLWSCGVILYALVCGYLPFQGENVMRIYKKAFKGEYEFPEWISPQAKILISNLLVADPKKRYSIVDIM-NDPWFRIGFVRPRPFYNAFEIISSLSHGFDLRNLF-EKP---SMFISK---SSTVLELEVKN-R-KEVVRFETK-----------GRKGKVAVTMEVFGVAPDVAVVEFSKCGGDTLEYVKLCEQLRPSLKDIVWSWQ
>Oryza_sativa_CIPK16_Q6ERS4
-KLVLGRYELGRLLGQGTFAKVYYGRDLRSGESVAIKVIDKARLRRGMVEQLRREISIMRMVRHPNVVGIREVLASRARVFVVMEYARGGELFAKVARGRLTEEHARRYFQQLVAAVGFCHGRGVAHRDLKPENLLLDEEGRLKVTDFGLAALPEQLRQDGLLHTQCGTPAYVAPEVLRKRGYDGARADLWSCGVVLYVLLCGFLPFQHENYAKMYQKIFKAEYQVPPWVSGDARRLIVRLLVVDPAKRISIPEIM-RTPWFKKGFVPPPRTCNAFQLISSMSSGFDLSGMF-EKA---TVFTSR---PATVIQLEASG-S-GGKLRLETA-----------GANGRLAVTVEALEVAADVAVVEFAHDAGDELEFNKFCVDVRPGLADIVWAWQ
>Brachypodium_distachyon_CIPK30_Bradi4g30380.1
-KLVLGKYELGRMLGQGSFAKVYYGRDLRDGQSVAIKVIDKARLRRGMVEQLRREISIMRMVRHPNVVGIREVLASRERVFVVMEYARGGELFAKVSRGRLTEDAARRYFQQLVAAVGFCHSRGVAHRDLKPENLLLDDEGRLKVTDFGLAALPEQLRQDGLLHTQCGTPAYVAPEVLRKRGYDGARADLWSCGVVLYVLLCGFLPFQHDNYVKMYQKIFKGEYQMPPWVSGDARRLIARLLVVDPAKRISVPEIM-RTPWFKKGFVPPPRTCNAFQLISSMSSGFDLSGLF-EKS---TVFTSH---PAAVFELEAAG-S-GGRIRMEKA-----------GVHGRLAVTAEVFEVAADVTVVEFAHDAGDALDFNRFCEDVRPGLAGIVWAWQ
>Sorghum_bicolor_CIPK16_C4P7S3
-KLVLGKYELGRLLGQGTFAKVYYARDLSSSSSVAIKVIDKARLRRGMVEQLRREISIMRMVRHPNVVGIREVLASRSRVFVVMEYARGGELFAKVARGRLTEDHARRYFQQLVAAVGFCHRRGVAHRDLKPENLLLDEEGRLKVTDFGLAALPEQLRHDGLLHTQCGTPAYVAPEVLRKRGYDGARADLWSCGVVLYVLLCGFLPFQHDNYVKMYQKIFKAEYQVPPWVSGDARRLIARLLVVDPAKRASIAEIM-CTPWFRKGFVPPPRSCNAFQLISSMSSGFDLSGLF-EKA---TVFTAR---AATVVELESTG-E-GSKVRMEKA-----------GTNGRLAVTAEVLEVAVDVAVVEFAHDAGDALDFNKFCVDVRPGLAEIVWAWQ
>Zea_mays_CIPK16_C3TRS5
-KLVLGKYELGRLLGQGTFAKVYYARDLSASTSVAIKVIDKARLRRGMVEQLRREISVMRMVRHPNVVGIREVLASRSRVFVVMEYARGGELFAKVARGRLTEDHARRYFQQLVAAVGFCHRRGVAHRDLKPENLLLDEDGRLKVTDFGLAALPEQLRHDGLLHTQCGTPAYVAPEVLRKRGYDGARADLWSCGVVLYVLLCGFLPFQHDNCAKMYQRIFKAEYQVPPWVSGDARRLIARLLVVDPAKRASIPEVM-CTPWFRKGFVPPPRSCNAFQLISSMSSGLDLSGLF-EKA---TVFTAR---PATVVELESAG-E-GGKVRMEKA-----------GTNGRLAVTAEVLEVAVDVAVVEFAHDAGDALDFNKFCVDVRPGLAEIVWAWQ
>Zea_mays_CIPK-like_B6TTX6
-KLVLGKYELGRLLGQGTFAKVYYARDLSASCSVAIKVIDKARLRRGMVEQLRREISIMRMVRHPNVVGIREVLASRSRVFVVMEYARGGELFAKVARGRLDEDHARRYFQQLVAAVGFCHRRGVAHRDLKPENLLLDEAGRLKVTDFGLAALPEQLRHDGLLHTQCGTPAYVAPEVLRKRGYDGARADLWSCGVVLYVLLCGFLPFQHDNYVKLYXKIFKADYQVPPWVSGDARRLIARLLVVDPAKRASIAEIM-CTPWFRKGFVPPPRSCNAFQLISSMSSGFDLSGLF-EKA---TVFTAR---PATVVELESAG-E-GGKVRMEKA-----------GTNGRLAATAEVLEVAVDVTVVEFVHDAGDALDFNKFCVDVRPGLTEIVWAWQ
>Arabidopsis_thaliana_CIPK11_O22932
-DALFGKYELGKLLGCGAFAKVFHARDRRTGQSVAVKILNKKKLLTALANNIKREISIMRRLSHPNIVKLHEVMATKSKIFFAMEFVKGGELFNKISKGRLSEDLSRRYFQQLISAVGYCHARGVYHRDLKPENLLIDENGNLKVSDFGLSALTDQIRPDGLLHTLCGTPAYVAPEILSKKGYEGAKVDVWSCGIVLFVLVAGYLPFNDPNVMNMYKKIYKGEYRFPRWMSPDLKRFVSRLLDINPETRITIDEIL-KDPWFVRGFKQIVKSLNAFDLIS-YSSGLDLSGLF-AGS-ESERFLSEKSPEMLAEEVEGFA-R-EENLRMKKKEYGFEME----GQNGKFGIGICISRLNDLLVVVEARRRGGDGDCYKEMWGKLRVQLIRVCDT--
>Populus_trichocarpa_CIPK15_A0MNK2
-NALFGKYDVGKLLGCGAFAKVYHARDVQTGKSVAIKIINKKKISSSLIANIKREISIMRKLNHPYIVKLIEVLASKTKIYCVMEYVKGGELFTKIAKGRFSEDLSRKYFRQLISAVGYCHLRGVFHRDLKPENLLLDENGNLKVSDFGLSAVRDQTQLDGLLHTLCGTPAYVAPEILAKKGYDGAKIDVWSCGVILFVLAAGYLPFNDPNLMAMYKKIYKGEFRCPKWMSTDLKRFLSRLLDTNPETRITIDEIL-KDPWFKKGHKEISTSLNAFDIIS-FSSGLNLSGMF-DDV-DGERFVSTESPEDLVKRVEEFA-K-EERLRVRRKEWGLEME----GQDGNLMLSVEIRRLTDTLFVVEAKRNGGDAGCYKEIWNKLKPVIFNGLIT--
>Populus_trichocarpa_CIPK16_A0MNK3
-NALFGKYEVGKLLGCGAFAKVYHARDVQTGKSVAIKIINKKKISNSLMSNIKREISIMRRLNHPHIVKLIEVLATKTKIYFVIEYVKGGELFAKVAKGRFSEDLSRKYFHQLISAVGYCHSRGIFHRDLKPENLLLDENGSLKVSDFGLSAVTDQIRTDGLLHTLCGTPAYVAPEILAKKGYDGAKVDVWSCGVVLFVLTAGFLPFNDPNLMAMYKKIYKGEFRCPKWMSTDLKRFLSRLLDTNPETRITIDEIL-KDPWFKKGHKEISTSLNAFDIIS-FSSGLNLSGLF-DDV-DGERFVSTESPENLMKKVEEFA-K-EERLRVKRKEWGLEME----GQNGNLMIAVEVHRLTDTLFVVEAKRSGGDAGCFKETWNKLKPPNYLL-----
>Ricinus_communis_CIPK-like_B9RVE0
-NALFGKYELGKLLGCGAFAKVYHARNVSTGQSVAIKVINKKKIANSLMSNIKREISIMRRLNHRHIVRLYEVLATKTKIYFIMEFVKGGELFAKVAKGRFSEDLSRKYFQQLISAVGYCHARGVFHRDLKPENLLIDENGNLKVSDFGLSAVTDQIRSDGLLHTLCGTPAYVAPEILSKKGYDGAKVDVWSCGVILFVLTAGYLPFNDPNLMNMYKKIYKGEFRCPKWMSNDLKRFLSRLLDTNPETRITVDGIL-RDPWFKKGYKEIITNLNAFDLIS-FSSGLDLNGLL-DDV-DGERFVSSETPERLVQKVEEFA-K-AERLRAKTKEWAFEIE----GQNGNFNAEVEVCRLTDELVVVDVRRTGGDAGCFKQIWSKLKPVLC-VRQEQP
>Prunus_persica_CIPK06_ppa005344m
-NALFGKYELGKLLGCGAFAKVYHARNVRTGQSVAVKVINKKKLTGSLMSNIKREITIMRRLRHPNIVKLYEVLASKTKIYFVMEFVKGGELFAKVSKGRFSENLSRKYFQQLISAVGYCHSRGIYHRDLKPENLLVDENGNLKVSDFGLSAVTDQIRPDGLLHTLCGTPAYVAPEILTKKGYDGAKVDVWSCGVILYVLNAGYLPFNDPNLMAMYKKIYKGEFRCPKWMSSDLKRFLGRLMDTNPATRITVDEIL-KDPWFRKGYKEIVTSLNAFDLIS-FSAGLDLSGLF-DDSEDGERFVLE---TEKVVEAEAAK-R-KEGLEM--------------GQNGNLAIGVEVYRLTENLVVVEARRTGGDAGPSREMWSKLRPHLMEISPLPT
>Vitis_vinifera_CIPK10_C4P7V9
-KALFGKYELGRLLGCGAFAKVYHARNIRTGQSVAIKAICKKKIVGNLMANVKREISIMRRLQHPHIVKLYEVLATKTKIYCVMEFVKGGELFAKVAKGRFSEDLSRRYFQQLISAVGYCHSRGVFHRDLKPENLLVDENGCLKVSDFGLSALTDQIRLDGLLHTLCGTPAYVAPEILTKKGYDGAKVDVWSCGVILFVLNAGYLPFNDPNLMAMYKKIYKGEFRCPKWMSPDLKRFLSRLLDTNPNTRITVDEIL-QDPWFRKGYKEVPTNLNAFDIIS-FSSGLNLSGLF-NDSDDDERFVSA--PEKIIE-IEEGN-T-KEGVDL--------------GPNGNFIIGVQIDRLTHDLVVVEVRRRAGDAAAYAAAWDKLRPALAGLMFG-P
>Phaseolus_vulgaris_Kinase_B0I553
-AVLFGKYEVGRLLGCGAFAKVYHARNTETGQSVAVKVVSKKKLAAGMATNVKREIAIMSRLHHPNIVKLHEVLATKTKIYFILEFAKGGELFARIAKNRFSEDLARRFFQQLISAVGYCHARGVFHRDLKPENLLLDEQGNLKVSDFGLGAVKEQIGLDGRLHTLCGTPAYVAPEILAKKGYDGANVDVWSCGVILFVLVAGYLPFNDPNLMVMYRKIYKGEFRCPRWFSMELRRFLARLLDTNPETRITIDEIL-KEAWFKKGYREVVKDLNAFDIIS-FSSGLNLSGLF-DSV-EGERFMLKDSPEKVVEKLAAAA-T-VEGIVVRRKECGVELE----GCNGDFAALVEVYRLSAELVVVEVRRRDGNSGVFRDVWNKLRPFLCAASSTTS
>Glycine_max_CIPK08_Gm0156x00061
-TALFGKYEVGRLLGCGAFAKVYHARNTETGQSVAVKVISKKKLNSGLASNVKREISIMSRLHHPNIVKLHEVLATKTKIYFILEFAKGGELFARIAKSRFSEDLARRYFQQLISAVGYCHARGVFHRDLKPENLLLDEQGNLKVSDFGLSAVKDQIGVDGLLHTLCGTPAYVAPEILAKKGYDGAKVDVWSCGIILFVLVAGYLPFNDPNLMVMYKKIYKGEFRCPRWFSMELRRILTRLLDTNPDTRITVDEIM-KDTWFKKGYKEVVKDLNAFDIIS-FSTGLNLSGLF-DSV-EGERFLLRESPEKVVEMLVAAA-E-KEGVVVRRKECGVELE----GCGGNFAALVEVYRLPGELVVVEVRRRDGDGGVFRDVWNKLRPL-------GA
>Glycine_max_CIPK10_Gm0015x00296
-TALFGKYEVGRLLGCGAFAKVYHARNTETGHSVAVKVISKKKLNSGLTSNVKREISIMSRLHHPNIVKLHEVLATKTKIYFILEFAKGGELFARIAKGRFSEDLARRCFQQLISAVGYCHARGVFHRDLKPENLLLDEQGNLKVSDFGLSAVKDQIGVDGLLHTLCGTPAYVAPEILAKKGYDGAKVDVWSCGIILFVLVAGYLPFNDPNLMVMYKKIYKGEFRCPRWFPMELRRFLTRLLDTNPDTRITVDEIM-RDPWFKKGYKEVVKDLNAFDIIS-FSTGLNLSGLF-DHL-ERERFLLKESPEKVVETLVAAS-E-KEGIVVRRKECGVELE----GCGGNFAALVEVYRLPGELVVVEVRRRDGDGGVFRDVWNKLRPCLCAASSTTS
>Glycine_max_CIPK13_Gm0194x00043
-TALFGKYELGRILGCGAFAKVHYARNVQTGQSVAVKIINKKKLAGGLAGNVKREITIMSKLHHPHIVRLHEVLATKTKIFFIMDFVRGGELFGKISKGRFAEDLSRKYFHQLISAVGYCHSRGVFHRDLKPENLLLDENGDLRVSDFGLSAVRDQIRPDGLLHTLCGTPAYVAPEILGKKGYDGAKVDVWSCGVVLFVLAAGYLPFNDPNLMVMYRKIYKGEFRCPRWMSPELRRFISKLLDTNPETRITVDGMT-RDPWFKKGYKELVVNLNAFDLIS-FSSGLDLSGMF-GGW--GERLVTREPPERVLEAAEEAG-A-AAGMAVRKKECGVELE----GFNGRFGIGVEVYRLTAELAVVEVRKRGGDAAVPSFFLSN-----------TE
>Mimulus_guttatus_CIPK19_mgf019687m
-NALFNKYEIGKLLGSGAFAKVYHARDMATGQSVAIKVIQKTRLNNNLIAAIKREVSIMSRLRHPHIVKIYEVLATRTKIYIVLEFVRGGELFAKVSKGRFGESACRKYFQQLISAVSYCHSRGIYHRDLKPENLLLDENGDLKVSDFGLSALTDQVQPDGLLHTLCGTPAYVAPEILTKRGYDGAKIDVWSCGVILFVLSAGYLPFSDTNLMNMYKKIYKGEFRCPNWMSSGLKRFLSRLLDTNPSTRITIDEIK-RDPWFRKSYREILLGLNAFDIIS-FSSGLDLSGLF-DRL-DVERLTVEESPERVIEKVEEVV-K-AAALKRRKKECGVELE----GQNGKFIVMVEVYRLTDTLAVVEVKRKAGEANLFSSLWEQIRPVISDLLVEEK
>Populus_trichocarpa_CIPK21_A0MNK7
-VNLFGKYELGKLLGYGAFAKVYHARNVSTGQSVAIKAVSKAKVMKGFVAHVKREISIMSRLRHAHIVRLHEVLATKGKVYFVMEYAKGGELFSKISKGRFSEDLSRRYFQQLITAVGYCHARGVFHRDLKPENLLLDENFNLKITDFGLSAVTEQVRPDGLLHTLCGTPAYVAPELLAKKGYDGAKVDIWSCGVVLFVLIAGYLPFNDTNLMAMYRKIYKGQYRCPKWTSPDLKRLLSRLLDANPETRITIDMII-NDPWFKKGFKEKEKSLNAFDIIS-FSSGYDLSRMF-NEM-LTERFVSAEKPEKVMERIEEVA-R-KEGLEIARKNWGAKLE----GCNGNFIMIIEVHRLTDHLVMIEVKEKKFKIGPGQETWDKLKPQLRSLIYP--
>Vitis_vinifera_CIPK08_A5BHI9
-ITLFGKYAVGKLLGYGAFAKVYHARNIRTGQSVAIKAVSKKKVMKGLTAHVKREISIMRRLRHPHIVKLYEVLATKTKIYFVMEYAKGGELFTKIAKGRFSEDLSRRYFQQLISAIGYCHSRGVFHRDLKPENLLLDENWNLKVSDFGLSAVKDQIRADGLLHTLCGTPAYVAPEILAKKGYDGTKVDIWTCGIILYVLNAGYLPFNDPNLMGMYRKIYKGEFRCPKWTSPDMRRLLSRLLDTNPETRITVDEII-RDPWFQKGYKEIAEYMNAFHIIS-FSSGFEFSSML-NDS-AGERFVSAESPEKIIEKVEDVA-K-KENVTVTKENWGVMLE----GQNGNFALIMEIYRLTEKLVLVEVRKKEVDAGLXKEIWDTLRPQLSELIYP--
>Prunus_persica_CIPK11_ppa005902m
-VNLFGKYELGRLLGRGAFAKVYHARNVDTGQSVAIKAVSKQKVLKGFTAHVKREISIMRRLRHPHIVKLYEVLATKTKIYFIMEFAKGGELFAKISKGRFSEDLSRRYFQQLISAIGYCHSRGVFHRDLKPENLLLDENWNLKVSDFGLSAVTEQVRPDGLLHTLCGTPAYVAPEILGKKGYEGAKVDIWSCGIILFVLNSGYLPFNDQNLMVMYRKIYKGDFRFPRWTSPDLRRLISSLLDTNPETRITVDEIL-KDPWFGKGYEEIDTSLNAFDLIS-FSSGFDISGLF-SKS-CGERFISAETPETIIEKVEEIA-K-AENVAVMKKSWGAKLA----GQNGNFVVMIGIYRLTEELVVVELNLRQRQSECSQRIWDKLRPQLSCLIYP--
>Ricinus_communis_CIPK-like_B9T8H6
-INLFDKYELGKLLGCGAFAKVYHARNVRTGQAVAIKAVSKQKVVKGFVAQVKREISIMRLLRHPNVVKLLEVLATKTKIYFVMEFAKGGELFTKVAKGRFSENLSRRYFQQLITAVGYCHARGVFHRDLKPENLLLDENWDLKVSDFGLSAVKDQVRPDGLLHTLCGTPAYVAPEILAKKGYDGAKVDVWSCGVILYVLIAGYLPFNDTNLMAMYRKIYRGQFKCPKWTSPELRSFLSRLLDTNPETRITMEEIL-HDPWFKKDYKQIQNCLNAFHIIS-FSSGFDLSCLF-NEI--SDRFVSSETPAKITERVEEIA-V-AENVKVSNKNWGAKLE----GPNGNFNMSIEIYQLTDKLVVVEMKGKEVNVIPGQGIWDKLRPHLGGLIYPPL
>Solanum_lycopersicum_CIPK05_SL1.00sc04548-81.1.1
-SNLFDKYELGQLLGCGAFGKVYHARDFRTAQSVAIKVVSKQKILKGLTGHVKREISIMRQLRHPHIVRQHEILATKKKIYFVLEFAKGGELFAKLAKGRFSEDLSRRYFQQLISAVGYCHSRGVYHRDLKPENLLLDENWDLKVTDFGLSAVRDQIRPDGLLHTLCGTPAYVAPEILGKKGYDGAKVDIWSCGIILFVFNAGYLPFNDTNLMTMYRKIYKGEFRCPKWTSPELKRLLTRLLDINPVTRITIEEIK-NDPWFQTGYQEVGEFLNAFDIIS-YSSGFNLSSLV-KGF-IKEQFVSRETPEKIIGKIEEVA-E-VEGMTVARSGASVKVE----GQNGNFVVMVVVNRLTEELVIVEIEKKENDG----EIWKKFKPEISRFVYG--
>Solanum_lycopersicum_CIPK07_SL1.00sc01435-132.1.1
-LNIFGKYEVGKLLGCGAFAKVYHARDVRTRQSVAIKTVSKQKILKGFTEHVKREISIMRRLRHPHIVRLHEVLATKTKVYYVMEFAKGGELFTKVSKGRFSEDLSRRYFQQLISAVDYCHSRGVYHRDLKLENLLLDENWDLKVTDFGLSAVTDQIRPDGFLHTLCGTPAYVAPEILEKKGYNGAKVDIWSCGIILFVLNAGYLPFTDANLMAMYRKIYKGEFRCPKWTSHGLKLLLTRLLDTNPDTRISIEQIR-NDPWFRKGYKEVGKFLNAFHIIS-LSSGVNLSGLL-KST-DVERFVSASSAERITQRIEEIA-K-AEGMRVTKNGAGVRVE----GQNGKFVLATEINRLTEKVVIVEVKRKEIGAGADGEIWLKFKPQLSEFFL---
>Mimulus_guttatus_CIPK17_mgf015484m
-PNLFTKYDLGKLLGCGAFAKVYHARDLRTGQSVAIKSINKQRIQKNLAVHIKREIVIMRRLRHPHIVRLHEVLATKTKIYFVMEFAKGGELFAKIAKGRFSEDLCRKYFQQLISAVDYCHSHGVFHRDLKPENLLLDENWDLKVTDFGLSAVTDQIQSDGLLHTLCGTPAYVAPEILAKKGYDGAKVDVWSCGVILYVLNAGYLPFNDTNLMAMYRKIYKGEFRCPKWTSPDLNRFLTRILDPNPSTRITVHQIL-SDPWFNKGYKEIARYLNAFDLIS-YSSGSDLSGLF-GNR-----------PECIIGRFEE------EGMGVAKGM-----------------------------------------------------GVCCILHFTI
>Arabidopsis_thaliana_CIPK14_Q9LZW4
-GQLFGKYEVGKLVGCGAFAKVYHGRSTATGQSVAIKVVSKQRLQKGLNGNIQREIAIMHRLRHPSIVRLFEVLATKSKIFFVMEFAKGGELFAKVSKGRFCEDLSRRYFQQLISAVGYCHSRGIFHRDLKPENLLLDEKLDLKISDFGLSALTDQIRPDGLLHTLCGTPAYVAPEVLAKKGYDGAKIDIWSCGIILFVLNAGYLPFNDHNLMVMYRKIYKGEFRIPKWTSPDLRRLLTRLLDTNPQTRITIEEII-HDPWFKQGYDDSARRMNAFDIIS-GSPGFNLSGLF-GDKDRVERFVSA---TERVVELEEAN-T-KTGMKI--------------GQKGNFAMVVEINQLTDELVMIEVRKRQRAAASGRDLWDTLRPFFVELVHSDQ
>Nicotiana_tabacum_Predicted_Q84QE0
-KPLFGKYELGKLLGCGASAKVYHAREINNGQSVAIKMINKNN--KNINENIEREISILRQLRHPYIVKLYEVLATKSKIYFVMEYVKGGELFTKIAHGRFSEDLSRKYFQQLISALNYCHSRGIYHRDLKPENILIDENGDLKISDFGLSATTDQIQFDGLLHTVCGSPAYVAPEILTIKGYDGAKTDIWSCGIILYVMIAGYLPFYDQNLMLMYKKIYKGEFKCPKWMSPDVIRILSRLLDTNPATRITIDEII-KDPWFRKGLKFISNCLNAFDLIS-FSQGLDISGLF-KSN--LERTVVE---SESVIEVEEKN-R-KEGIEM--------------VQNGKLTMSVDIYRLTERFVIVEVKREAGNGDLYTDLWNKLKAVILEI-QDGS
>Solanum_lycopersicum_CIPK09_SL1.00sc05805-153.1.1
-TTIFNKYELGKLLGCGAFAKVYHARDIRDGRSVAIKIINKTRVSNILMANIKREISIMRLLRHPHIVKLDEVLATKTKIYFVMEFVKGGELFAKIAKGKFPEDQSRKIFQQLISAVRYCHSRGVYHRDLKPENLLIDENGDLKVSDFGLSALTEQVQQDGLLHTLCGTPSYVAPDVLTKKGYDGAKADIWTCGIILFVLNAGYLPFHDSNLMGMYHKIINGEYKCPKWMSSELKRFLRRLLDTNPMTRINVEEIM-NDAWFKKGLKRVNSYLNAFDIIS-FSMGLDLSGLL-NDL-DFERLVVEESLEIVMEKVEEMA-K-KENMRLKKKEGGIEL------KKGKLIMNMEISRVIDGFVVVEVRRKVGDTDTYKEILNNIKPIILEVLVTEM
>Oryza_sativa_CIPK13_Q5QNM6
-PLLLGRFEVGKLLGQGNFAKVYHARNVATGEEVAIKVMEKEKIFKGLTAHIKREIAVLRRVRHPHIVQLYEVMATKLRIYFVMEYVRGGELFARVARGRLPEADARRYFQQLVSAVAFCHARGVFHRDIKPENLLVDDAGDLKVSDFGLSAVADGMRRDGLFHTFCGTPAYVAPEVLSRRGYDAAGADLWSCGVVLFVLMAGYLPFQDRNLAGMYRKIHKGDFRCPKWFSPELIRLLRGVLVTNPQRRATAEGIM-ENEWFKIGFRRFRSSLNAFDIIS-FSPGFDLSGLF-DQQ-HTARFVSAAPVEVIVATLEAAA-A-AAGMAVRREDGSISMEGTREGEHGALAVAAEIYELTPELVVVEVRRKAGGAAEYEEFFARLKPSLRELVCDDR
>Brachypodium_distachyon_CIPK13_Bradi2g06530.1
-PLLLGRFEVGKLLGQGNFAKVYHARNVGTGEEVAIKVIEKEKVFKGLTSHIKREIAVLRRVRHPHIVQLYEVMATKLRIYFVMEYVRGGELFARVSKGPLPEPDARRYFQQLVSAVAFCHARGVYHRDIKPENLLVDDAGDLKVSDFGLSAVAEQMRHDGLFHTFCGTPAYVAPEVLSRRGYDAAKADLWSCGVVLFVLGAGFLPFQDRNLVGMYRKIHRGEFRCPRWFSPDLLRLLRRLLDTKPQRRAAVEEIM-EDAWFKVGFRRFRSSLNAFDLIS-FSAGFDLSGLF-EEE-GAARFVSAAPAERILAALEGAA-A-AAGMAARREDGSVVIEGTREGAHGALAVAAEIYELTAELVVVEVRRRAGGTAEYDEFFARLKPALRHLLCDDD
>Glycine_max_CIPK34_Gm0075x00055
-VVLFGKYELRRLLGAGAFAKVYHATSVDTRQSVAVKAVSKNKVLNGFAANVEREISIMRRLHHPNIINLFEVLATKTKIYFVMEFAAGGELFHEVAKVRLTEETARFYFRQLISAVKHCHSRGVFHRDLKLDNLLLDENGNLKVSDFGLSAVTGQIRPDGLLHTVCGTPTYVAPEILAKKGYDGAKVDLWSCGVVLFALTAGYLPFNDYNPTVLYRKIYRGQFRFPRWMSYDLRFLLSRLLDTNPSTRITVDEIY-KNTWFNAGGGEYFESLNAFDLIS-FSTGLDMSGLF-EDG---------DSAERIVSSAEEIM-E-VEAERVEKGGAKLE------GQDGNLIGIVVVYRLTDELVVVEMKRGEKGGKCGVQFWDKLCPLLLELTSDLE
>Arabidopsis_thaliana_CIPK22_O80902
-SALFGKYDLGKLLGSGAFAKVYQAEDLQNGESVAIKVVQKKR-LKGLTAHVKREISVMRRLRHPHIVLLSEVLATKTKIYFVMELAKGGELFSRVTSNRFTESLSRKYFRQLISAVRYCHARGVFHRDLKPENLLLDENRDLKVSDFGLSAMKEQIHPDGMLHTLCGTPAYVAPELLLKKGYDGSKADIWSCGVVLFLLNAGYLPFRDPNIMGLYRKIHKAQYKLPDWTSSDLRKLLRRLLEPNPELRITVEEIL-KDPWFNHGVDPSGKILNAFDLIS-SASSSNLSGLF-GNTDHCDQFVSD---SAVIMRVEEQN-R-KEAIKLE-------------GPHGVANVVVKVRRLTNELVMVEMKNKQRDVGVWADALQKLRRLINQPVYKVP
>Oryza_sativa_CIPK30_Q5JLQ9
-QVIMGRYKLGRLLGRGTFAKVYKAYKLATGEAVAIKVFDKEAVQRGTVEQVKREVDVMRRVHHRHVIRLHEVMATRSRIYFVMEYASGGELFTRLSSPRFPEPVARRYFQQLITAVEFCHSRGVYHRDLKPENLLLDARGDLKVTDFGLSALDGGLRGDGLLHTTCGTPAYVAPEVLLKRGYDGAKADIWSCGVILFVLLAGYLPFNETNLVILYRNITESNYRCPPWFSVEARKLLARLLDPNPKTRITISKIM-DRPWFQQATCPLPSSMNAFDIIS-RSRGLDLSKMF-DAR-SEARFSTR---TTAIVSLEEAR-S-KKRVELESQ-----------GRKGALAIEAEIFKVAPEVHVVEVRKTGGDSPDFRDFYQELKPSLGDMVWAWQ
>Brachypodium_distachyon_CIPK21_Bradi2g50430.1
-QVIMGRYRLGRLLGCGSFAKVYKAHNVSTGEAMAIKVFDKEAVRRGTMEQVKREVAVMRRVRHPNVVRLHEVMATRSRIYFVMEYAGGGELFARLASTRFPEPVARRCFQQLVTAVEFCHSRGVYHRDLKPENLLLDARGNLKVSDFGLSALAARLRGGGLLHTTCGTPAYVAPEVLRKRGYDGAKADIWSCGVILFVLMAGKLPFNDANLPVLYRKITQSDYKCPEWFSVDARKLLARLLDPNPRTRITIAKLK-ARSWFREGAPPLPSSMNAFDIIS-RSNALDLSKMF-DER-SEARFSTK---TTAIVSLGKAR-S-KKRVELESQ-----------GRNGALALEVEIFEVAPSVHVVEMRKTGGDSLEFRDFYHELKPSLGDIVWAWQ
>Sorghum_bicolor_CIPK06_C4P7T2
-QLIMGRYRLGRLLGCGTFAKVYKAHKVATGEAVAVKVLDKDAVHRGMAEKVKTEVDVMRRVRHPNVVRLHEVMATRSRIYFVMEYASGGELFARLSSARFPEPVARRYFQQLITAVEFCHSRGVYHRDLKPENLLLDARGDLKVSDFGLSALQQRFRGDGLLHTACGTPAYVAPEVLLKSGYDGAKADIWSCGVILFVLLAGYLPFSDTNLMLLYRKITQSNYMCPPWFSVEARKLLARMLDPNPRTRITIAKIT-ANPWFQKGLCPRPSSMNAFDIIS-RSSGLDLSKMF-DEH-LEARFSSRETTAAIVSKLEEIA-E-TRKLSVKNKGGRVEMEGRQDCRRGALALEAEIFEVAPSVHVVEMRKTGGDSLEFREFYEELKPSLGDIVWSWQ
>Oryza_sativa_CIPK25_Q5Z6X0
-AMTTERYEFGPLVGEGNFAKVYLGRHRATGEEVAIKVMDKEKLVRGATELIKREIAVMQRLRHPNVVRIHEVMANKRRICVVMEYVRGGALYRYFRAAGLREHEARRFFQQLVSAVAYCHSRGVFHRDIKLDNLLVDEQGNLKVADFGLSALADMERREAHLQTVCGTPLFLAPEVFKRRGYDGAKADVWACGVVLYVLLTGRKPFPDEHVSRLYRLIGQNQFQCPPSFSPDLARLVRRLLQPDPDRRITIPEIM-EMRWFKRGFKEVPKSLNAFDIIA-SSPSFDLSGLF-EER-ERMRFVSGAPVADIIAKLQEIA-G-MVSFTARTKDCQVSIEATRNGQKGALAISAKVFELTRELVMVQVCKKAGDTAEYRRFCNELKAGLRGLVVALP
>Brachypodium_distachyon_CIPK06_Bradi1g38340.1
--KFPGRYEQVKLLGEGNFAKVYLARHADTGEEVAIKVMDKEKLIKGAVQQIKREIAVMRRLRHPNIVRLHKVMACRSRIFVVMEYVRGGPLYRHIANSGIREGDARRFFQQLVSALAFCHAQGVYHRDIKPDNLLVDEHGNLKVADFGLSGVADTARREALLHTVCGTPLYVAPEVFTRRGYDGGKADAWSCGVVLYVLAAGRKPFRDDQFASLYRDICRSDYRCPRSFSPDLVRIVRRLLQPNPAHRITLPQVM-ETSWFKKDLKEIIKSLNAFDIIA-SSPSFDLSGLF-EER-ERMRFVSGEPVPKIISKLEEIA-G-QVSFTVRTKDCQVSFEATRNGHKGALAISAKIFQLTPELVMVQVCKKAGDTAEYSQFCSELKPGLSGLVHGLP
>Sorghum_bicolor_CIPK32_C4P7U6
-RLLMGRYELDKLLGKGSFAKVYHARNVDTREEVAIKIMDKDHLSKGAVQQIMREIDIMRRVRHPHVVRIHEVMATRKSIFVVMEFVGGGTINARLVRGRISEASARRVFQQLVSALDYCHSLGVYHRDIKPENILIDATGNIKVADFGLSVVGGMAQREALLHTVCGTPMFIAPEVFLRCGYDGAKADVWACGVVLFALVAGRYPFNHKD-TSLYHMIRRCDYHCPPWFSTGLVALVHRILCPDPALRITIPQMK-ENLWFKKNFKEIHKSLNAFDIIA-SSPSLNLSGLF-EEP-EHMRFVSAAPVPKIISKLEEIA-A-HVSFTARTKEYQVRIEETRNGNQGVLLISAKIFELTPEIVMVKVCKKAGDTAQYWQFCNELKPGLRGLVDGLP
>Cycas_rumphii_CIPK02_frag|gb|EX926704.1|EX917706.1|CB089566.1|
-RTRMGNYEMGRTLDLGSISKVKFARNMETGEGVAIKVLDKEKVLQNMVDQIKREISAMKFISHPNVIQLHEVMASKTKIYLVLEFAAGGQLFDKLIHGKLREDEARRYFQQLINAVDYCHSCGVYHRNLKPENLLLDAYGNLKVSGFGLSALPQQVRKDGLLHTTCGTPNYVA-----------------------------------------------------------------------------------------------------------------------------------------------------------------------------------------------------------------------------
>Adiantum_capillus-veneris_CIPK03_frag|gb|DK962723.1|
GRTRVGKYELGRVIGEGNFAKVKFAKDTLSGQHVAIKILDKDKVFKKMAEQIKREICTMKLVNHPNVVQLIEVMASKTKIYFVMEYVTGGELFSKINQGKLKEEDSRKYFHQLINAVDYCH----------------------------------------------------------------------------------------------------------------------------------------------------------------------------------------------------------------------------------------------------------------------------------
>Cryptomeria_japonica_CIPK02_frag|gb|BY893993.1|BY891353.1|
--TRVGKYELGRVLGEGKFSKVKYARNMENGESVAIKIMEKDTLLKKMVQQIKREISTMNLIKHPNVVQLHEVMASKKRIYIVLEFVMGGDLYNKITHGRLKENEARKYFQQLITAVDYC-----------------------------------------------------------------------------------------------------------------------------------------------------------------------------------------------------------------------------------------------------------------------------------
>Gnetum_gnemon_CIPK01_frag|gb|EX944558.1|
--NRIGKYELGRILGEGNFAKVKHAVDVQTGRGYAVKILDKEKVLQKIVDHIKREICTLKLIRHPNVVRLYEVLASKKKIYIVLEYVTGGELFDKIANGRLEESEARKYFQQLIDAVAYCHSRG-------------------------------------------------------------------------------------------------------------------------------------------------------------------------------------------------------------------------------------------------------------------------------
>Chaetosphaeridium_globosum_CIPK01_PRJNA51161
----VGKYEVGRTLGEGTFAKVKFAQSVDTGEAVAMKVLDKDKILRKMVDQIKREISIMKLVRHPNVVRLHEVLASKTKIYIVLEFVSGGELFDKIVQGKLSEDESRKYFQQLIDAVDYCHSKQVYHRDLKARAQVLPSSGWYQLRDWTVTHV--------------------------------------------------------------------------------------------------------------------------------------------------------------------------------------------------------------------------------------------------
>Cryptomeria_japonica_CIPK07_frag|gb|BY890649.1|
-STRVGKYELGRLLGEGTFAKVKLARNIETGKNFAVKIIDKDTVRKKLMYQVKREISTMKLLKHPNIVHLYEVVASKKKIYLVMEYVSGGELTDRISLGKITEEESRKYFHQLMDAIEYCHARNVYHRDLKPENLLLDGKGTLKVSDFGLSVLHQ---KDAILSTTCGSPNYVAP----------------------------------------------------------------------------------------------------------------------------------------------------------------------------------------------------------------------------
>Pinus_taeda_CIPK03_frag|gb|CD028119.1|AW289582.1|
-STRVGKYELGRDLGEGMFAKVKVARNIETGLNVAVKIIDKQMIFRNLMHQVKREISTMKLVKHPNIVRLFEVLASKKRIYLIMEYVRGGDLSDKIALRKITEDEARKHFHQLIDAVNYCHSRNVYHRDLKPQNLLLDEK---------------------------------------------------------------------------------------------------------------------------------------------------------------------------------------------------------------------------------------------------------------
>Cycas_rumphii_CIPK04_frag|gb|EX918702.1|
--KIVGKYELGKTIGQGNFAKVKHGRNIETGKTVAVKVIEKDKVLKGRAEQIKREISVMKLIRHPNVVRLYEVMATKGKIYFVMEYVTGGELFDRIAQIKLKEREAIHYFRQLIHGLDFCHARGVCHRDLKPENLLLDGRGELKIADFGLSALPD------------------------------------------------------------------------------------------------------------------------------------------------------------------------------------------------------------------------------------------------
>Arabidopsis_thaliana_CIPK04_Q9SUL7
-TVLLGKYELGRRLGSGSFAKVHVARSISTGELVAIKIIDKQKTIDGMEPRIIREIEAMRRLNHPNVLKIHEVMATKSKIYLVVEYAAGGELFTKLIFGRLNESAARRYFQQLASALSFCHRDGIAHRDVKPQNLLLDKQGNLKVSDFGLSALPEHRSNNGLLHTACGTPAYTAPEVIAQRGYDGAKADAWSCGVFLFVLLAGYVPFDDANIVAMYRKIHKRDYRFPSWISKPARSIIYKLLDPNPETRMSIEAVM-GTVWFQKSLEISSNAITAFDLIS-LSSGLDLSGLF-EK--KEKRFTARVSAERVVEKAGMIG-E-KLGFRVKKETKVVGLG------KGRTAVVVEVVEFAEGLVVADVKVVVEGEEEEVESHSELIVELEEIVLSWH
>Arabidopsis_thaliana_CIPK07_Q9XIW0
-KILLGKYELGRRLGSGSFAKVHLARSIESDELVAVKIIEKKKTIEGMEPRIIREIDAMRRLHHPNILKIHEVMATKSKIYLVMELASGGELFSKVLRGRLPESTARRYFQQLASALRFSHQDGVAHRDVKPQNLLLDEQGNLKVSDFGLSALPEHL-QNGLLHTACGTPAYTAPEVISRRGYDGAKADAWSCGVILFVLLVGDVPFDDSNIAAMYRKIHRRDYRFPSWISKQAKSIIYQMLDPNPVTRMSIETVM-KTNWFKKSLET-SNSITAFDLIS-LSSGLDLSGLF-EK--KERRFTAKVSGVEVEEKAKMIG-E-KLGYVVKKKVKVVGLG------RGRTVIVVEAVELTVDVVVVEVKVVEG---EEDDSRSDLITELEDIVLSWH
>Populus_trichocarpa_CIPK05_A0MNJ3
-TTLLNKYELGRLLGRGSFAKVYAARSLSDTQLAAIKIIDKTKT-DAMEPRIISEISAMHRLHHPTILKIHEVMATKTKIYLVMELASGGDLYSKIRIGKLKESAARRYFQQLVSALHFCHQNGVSHRDIKPHNLLLDGKGNLKISDFGLSALKNGG-GDGLLQTACGTPAFTAPEVMSRQGYDGAKADAWSCGVILFFLLSACLPFDDSNLAFLYKRAHKGEYQVPSCISKPVKSIINQLLDPNPNTRMSMEALM-KHSWFLKKFELPVASITAFDIIS-LSSGLDLSRLF-EN--KERRFTSSDTVERVTERVREVG-G-RLGYRVEGKGGAIGLG------KGRVGVLFEVFEIAEKLLVVEVMVVEGGEVEFEEVHGELKDELEDVVLQWH
>Populus_trichocarpa_CIPK10_A0MNJ7
-TTLLNKYEVGRLLGRGSFAKVYAARSLSDTQLVAIKIIDKTKT-DAMEPRIISEISAMHRLHHPNVLKIHEVMATKTKIYLVMELASGGDLFSKIRMGKLKEPAARRYFQQLVSAIHFCHQNGVSHRDIKPHNLLLDGKGNLKISDFGLSALKNGC-VNGMLQTACGTPAFTAPEVMAQRGYDGSKADAWSCGVILFFLLSASLPFDDSNLAVMYRKIRKGEYQLPSCLPKSVKSIINQLLDPNPNKRMSIEALM-KHPWFLKKFELPAGGINAFDLIS-LSSGLDLSGLF-EH--RDRRFTSSETVERVTERVREVG-G-RLGYIVEGMVGAIGLG------KGRVGLVFEVWEIVEKLLVVEVKVVERGGVEFEDLHGELKEGLGDVVLQWN
>Ricinus_communis_CIPK-like_B9RTG4
-TTLLNKYELGKLLGRGSFAKVYAARSLADNKLVAIKIIDKTRTIDAMEPRIICEISAMRRLHHPNILKIHEVMATKTKIYLVMELALGGELFSKVFRGKLSESKARRYFQQLVSALHFCHQNGVAHRDVKPQNLLLDANGNLKVSDFGLSALAEAQ-NDGVLQTACGTPAFTAPEVMARRGYDGAQSDAWSCGVILFFLLSAQLPFDDTNLAVMYKKIHKRDYQMPS-ASKSAKSIIMQLLDPNPSTRMSIEQLM-KHSWFLKNYELPTSTVTAFDIIS-LSSGLDLSGLF-EN--REKRFTSMEKVERIMERVREVG-G-RLGYRIEGKSGAIGLG------KGRVALMFEALEIAEQLMVVEVKVVEGGGVEFEEVQVELKDGLQDVVLNWH
>Prunus_persica_CIPK18_ppa006253m
-TTLLGKYKLGRILGRGSFAKVYKAQSLVDNTAVAIKIIDKPQ-IDVMEPRILREISAMRRLHHPNILKIHEVLATKSKIYLVVELATGGELFAKISHGKLPESLSRRYFQQLVSALHFCHQNGVAHRDVKPQNLLLDKNGNLKVSDFGLSALPDQL-KNGLLQTACGTPAYTAPEVVYRRGYDGSKADAWSCGVILFVLLAGRLPFEDSNLAAMYKKVQRREYEIPGWISKPAGRIIYQLLDPNPNTRLGIEALM-EKAWFKKSMDLGPCGMNAFDIIS-I---------------MERRFTAEAAAETVVEKVAEVG-E-RLGYKVKGKSGNVGLGK---GGVTKVIMAVEVKEVALSLVLGEVKMAEGGGVEQEARLEELRAGLQDFVVSWH
>Glycine_max_Kinase_C6F1T7
-TTILAKYQLTRFLGRGNFAKVYQARSLLDGATVAVKAIDKSKTVDAMEPRIVREIDAMRRLHHPNILKIHEVLATKTKIYLIVDFAGGGELFSKLTRGRLPEPLARRYFAQLVSALRFCHRHGVAHRDLKPQNLLLDAAGNLKVSDFGLSALPEHL-HDGLLHTACGTPAFTAPEILRRVGYDGSKADAWSCGVILYNLLAGHLPFDDSNIPAMCRRISRRDYQFPAWISKSARSLIYQLLDPNPITRISLEKVCDNNKWFKNNSM--VSGMNAFDIIS-MSSGLDLRGLF-EKRRREKRFTSVETVEKV--KVGFIG--------------AIGLG------KGKVGVVVEVFEIVADLLLVAVKVVDG-GLEFEELHDDWRIGLQDLVLSWH
>Glycine_max_CIPK36_Gm0085x00033
-ATILGKYQLTRFLGRGSFAKVYQGRSLVDGAAVAVKIIDKSKTVDGMEPRIIREIDAMRRLHHPNILKIHEVLATKTKIHLVVELAAGGELFAKISRGKLPESTARRYFQQLVSALRFCHRNGVAHRDLKPQNLLLDGDGNLKVSDFGLSALPEQL-KNGLLHTACGTPAYTAPEILRQSGYDGSKADAWSCGLILYVFLAGHLPFEDTNIPAMCKKISRRDYKFPEWISKPARFVIHKLLDPNPETRISLEALF-GNAWFKKSLKPESSGVTAFDIIS-MSWGLDLTRLF-ETGKREKRFTSS---REVVEEVKELG-K--------EGSNAIALL------KGKVALVFELLEIVPQLLLVAVKVLEG-ALEFEELHGDWKHALQDLVLSWH
>Vitis_vinifera_CIPK20_C4P7W9
-GVILGKYKLGRLLGRGSFAKVYQAHSITDGTAVAVKIMDKARSVEGMESRIVREVTAMRSLQHPNILKIYEIMATKSKIYLIIELAKGGELFTKISRGRLTEAAARRYFQQLVSALLFCHQNGVAHRDMKPQNLLLDQDGNLKVSDFGLSALPDQL-KNGLLHTACGTPAYTAPEVVSRKGYDGAKADAWSCGVILFVFLSGFLPFDDSNLVTMYRKIHRRDYQFPSWISRPARSVISQLLDPNPNKRMSIEALM-ESAWFKKSTPAKPLTMNAFDIIS-MSSGLDLSGLFFEANKREKRFMSA--EITVKMRVGYVG-SIR-------------------REAGRVVLLVEVSEVAPSLLLVEVQVVDGG--EFEELKEIVKAGLEDIVVSWE
>Solanum_lycopersicum_CIPK12_SL1.00sc06183-390.1.1
-TIILGKYQLGRLLGRGSFAKVYHGLCLDDNTNIAIKVIDKKSIIGSMEPRILREISIMSCLNHPNIIKLHEVMATKSKIYLVMEIACRGDLHAKLIHGRFSESTARFYFHQLVSALHYCHQNGVTHRDIKPQNILLDQNNNIKISDFGLSALPEQL-KNSLLHTACGTPGYTAPEVAYGKGYNGEKADSWSCGVILFAFLSGYIPFDSGNLSNMYRAIHRRDFRFPNWVSKSARSVINKLLDPNPSTRLSIEQLM-NLSWFKKSNQQQLGGINAFDILS-MSSGLNLSRLF-ELN-REMKFTTN--AREEVEEVVKGG-R---------EGGGIELV------KGRVVLMVEILEVAMELLLVEVKVVNNGGLEFDDSQEDLKFGMKDIC----
>Solanum_lycopersicum_CIPK13-1_SL1.00sc03668-105.1.1
-SIILGKYQLVRLLGRGSFAKVYLGRCLDDNTEVAVKVIDKSSTIDSMEPRIIREVSAMRRLHHPNILELFEVMATKTKIYFVMELAHGGELFTKLNRGRFSESTARFYFHQLVSALHFCHQNGVAHRDIKPQNLLLDKEGHLKISDFGLSALPEQF-ENGLLHTACGTPAYTAPEVVYRRGYDGAKADAWSCGVILFVFLAGSLPFDDSNLPSMVKSIHRREYTFPDWVSKSARRIINRLLDPNPKTRYGIEELM-NTPWFKKSSSMKMESINAFDLIS-MCSGLDLSSIF-ELK-KEMRFTTN--VEKVIEEVMNDG-R---------ERNGIGLV------KGRSVLLVEILELAKELLLVEFKVVNGGS-EFEDRQEELKAGLKEVAVSW-
>Solanum_lycopersicum_CIPK13-2_SL1.00sc03668-104.1.1
-SIILGKYQLVRLLGRGSFAKVYLGRCLDDNTEVAVKVIDKSSTIDSMEPRIIREVSAMRRLHHPNILELFEVMATKTKIYFVMELAHGGELFTKLNRGRFSESTARFYFHHLVSALHFCHQNGVAHRDIKPQNLLLDKEGHLKISDFGLSALPEQL-QNGLLYTACGTPAYTAPEVVYRRGYDGAKADAWSCGVILFVFLAGSLPFDDSNLPNMVKAIHRREYKFPDWVSKSAQRIINRLLDPNPETRYGIVELM-NTPWFKKSSSMKMESINAFDLIL-MCSGLDLSSIF-ELK-KEMRFTTN--VEKVIEEVMNNG-R---------ERNGIGLV------KGRSVLLVEILELAKELLLVEFKVVNGGS-EFEDRQEELKAGLKEVVVSW-
>Oryza_sativa_CIPK04_Q2QMI0
-EPLLGKYELGRMLGRGTFAKVYLARAVAGGEAVAVKVIDKAEVMGGMAPRVLREVAAMRRLRHPHVLRLHEVLATRARIYLVMELATGGDLLSRLARRRLPESAARRVFVQLVDALSYCHARGVAHRDVKPQNVLLDGDGNLKVSDFGLAALPDTLRDDGRLHTACGTPAYAAPEVLRRRAYDGAKADAWSCGVILFVLLAGHLPFDDSNIADMCRKAHRREYELPRWVSQPARRLVSRLLDPNPDTRVAVESLA-HHPWFKRSLSVDPPPLNAFDIIS-MSPGLDLSGLF-GEKLREKRFTTTASEKTL--ELGLKGVVGGVCLPLAG------------GLSGIAAMSVEMSEVAPPLLLVELRLEVAAGDEVKGFGEQLRMELGDVVRAWH
>Sorghum_bicolor_CIPK07_C4P7U0
-KSLLGKYELGRLLGRGTFAKVYLARPVGGGEAVAVKVLDKAEVMGGMAPRVLREVTAMRRLRHPNVLRLHEVLATRAKIYLVMELATGGDLLSRLARRRLPEHAARRVFVQLVAALSYCHARGVAHRDVKPQNVLLDGDGNLKVSDFGLSALPDSLRDDGRLHTACGTPAYAAPEVLRRKAYDGAKADAWSCGVILFVLLAGHLPFDDSNIADMCRKAHRREFEFPEWVSQPARRLVSRLLDPNPATRVAVETLT-THPWFKRSLSVD-PAMNAFDIIS-MSSGLDLSGLF----RREKRFMTTASPERTLEELGRAG-G-KLGYVVGKVDCLPL------GLLGLSAMTVEMSEVAPPLMLVELRLEVVDGDEEQGFGEELKHELGDVVRAWH
>Oryza_sativa_CIPK07_Q75GK4
-APLLGKYELGRLLGRGTFAKVYHARSLPGADPVAVKVLDKPDLAAGMATRVLREVAAMRRLRHPNVLRLHEVLATRSKVYLVMELAPGGDLLSRLASRRLPEHAAQRVFLQLVSALIYCHARGVSHRDVKPQNVLLDAHGNLKVSDFGLAALPDSLRDDGRLHTACGTPAFAAPEVLRRKAYDGAKADAWSCGVILFVLLAGHLPFDDSNIADMCRKAHRREYALPRWVSQPARRLVSRLLDPNPATRLAVAELA-THPWFKRSLSLDPPPLNAFDIIS-MSPGLDLSGLF-GKR-REKRFVTTASERTV--ELGQKG-MGGVRLPL--------------GLSGLVAMSMEMSEVSPSMMLVELRLEGGDDGGAEEFGEELRAELGDVVMAWH
>Sorghum_bicolor_CIPK04_C4P7R8
-SPLLGKYELGHLLGRGNFAKVYHARCLAGGDPVAVKVLDKPELSAGMAARLLREVSAMRRLSHPNVLRLHEVLATRSKVYLVMELAPGGDLLSRLASRRLPEHAARRVFLQLASALIYSHARGVFHRDVKPQNVLLDADGNLKVSDFGLAALPDSLRDDGHLHTACGTPAFAAPEVLRRKAYDGAKADAWSCGVILFVLLAGHLPFDDANIADMCRKAHRREYTVPRWVSQPARRLVARLLDPNPATRLAVAELA-SHPWFKRSLSVDPPALNAFDIIS-MSPGLDLSGLF-GRS-REKRFMTTASEQTV--ELGHKG-MGGVRLPL--------------GLSGLVAMSMEMSEVSHELMLVELRLEGGDGDEADAFGEELRVELGDVVTAWH
>Zea_mays_Kinase_B6U5K8
-PPLLGKYELGHLLGRGNFAKVYHARCLGGGDPVAVKVLDKAGLAAGMASRLLREVSAMRRLSHPNVLRLHEVLATRSKVYLVMELAPGGDLLSRLASRRLPEHAARRVFLQLASALIYSHARGVFHRDVKPQNVLLDAEGNLKVSDFGLAALPDSVRDDGRLHTACGTPAFAAPEVLRRRAYDGAKADAWSCGVILFVLLAGHLPFDDANIADMCRRAHRREYTVPRWVSQPARRLVARLLDPNPATRLAVAELA-GHPWFKRSLSVDPPALNAFDIIS-MSPGLDLSGLF-GRR-REKRFMTTASERAV--ELAQRG-IGGARLPL--------------GLPGLVAMSMEMSEVSPELMLVELRLEGGHGDEDEAFGEELRVELGDVVTAWH
>Brachypodium_distachyon_CIPK01_Bradi1g14200.1
-APLLGKYELGRLLGRGTFAKVYHARCLAGGDSVAVKVLDKPGLAAGMEARVLGEVAAMRRLRHPNVLRLHEVLATRSKVYLVMELATGGDLLSRLASRRLPEHAARRVFLQLASALIYCHARGVSHRDVKPQNVLLDAEGNLKVCDFGLAAVPESRRDDGRLHTACGTPAFAAPEVLRRKAYDGVKADAWSCGVILFVLLAGHLPFDDSNIVDMCRKAHRRDYVVPGWVSQPARRLVGRLLDPNPATRLTVAELS-SHPWFKRSLSLDPPALNAFDIIS-MSPGLDLSGLF-GRS-REKRFMTTASEQIV--ELGQKG-MGGVRLPL--------------GLSGLVAMSMEMSEVAPPLMLVELRLEAGDDDEVQAFGDELRTELGDVVMAWH
>Arabidopsis_thaliana_CIPK21_Q94CG0
-TKKIGKYEIGRTIGEGNFAKVKLGYDTTNGTYVAVKIIDKALVIQGLESQVKREIRTMKLLNHPNIVQIHEVIGTKTKICIVMEYVSGGQLSDRLGQ-KMKESDARKLFQQLIDAVDYCHNRGVYHRDLKPQNLLLDSKGNLKVSDFGLSAVPK---SGDMLSTACGSPCYIAPELIMNKGYSGAAVDVWSCGVILFELLAGYPPFDDHTLPVLYKKILRADYTFPPGFTGEQKRLIFNILDPNPLSRITLAEII-KDSWFKIGYTP-SNFINAFQIIA-MSSDLDLSGLF-EEDRYKTRIGSKNTQETI--KIEAYS-SEIHKVKIQKE-----------ISRSYDLLSAEVIEVTPTNCVIEISKSAGELRLYMEFCSLL--------AEVS
>Populus_trichocarpa_Predicted_B9IM29_
--NNIGKYQLGRTIGEGTFAKVKLAVDSTDGRPLAIKIMDKKKVMQHLKDQVQREIRAMKLLHHPGIVRIHEVIGTKTKIYMVMEYVSGGQLADKLSAKKLRESEARRIFHQLIDAVDYCHNRGVYHRDLKPENLLLDGKGNLKVSDFGLSALQK---TASLLTTTCGSPFYIAPELIANKGYEGAAADLWSCGVILFELLSGYLPFDERNLIMLYKKISAADYTCPQWFTESQKKLISRILDPNPRKRITLPEIL-EDEWFQIDYVP--SFINAFQLIA-MSHDLDLSGLF-EENKQKTRLGSKHTNETI--RIEADS-SEMNKMKMHKPM----------KYTSYYDLSAEVIEVAPMNCVVEISKSVGETRLYKEFCSLLISDVS-------
>Ricinus_communis_CIPK-like_B9T2E1
--NNIGKYHLGRTIGEGTFAKVKLAVDSITAHYVAIKIIDKHMAVENLKSQVQREIRNMKLLNHPNIVRIHEVIGTKTKIYIVMEYVSGGQLSDKLSSKKLNESEARKMFQQLIDAVDYCHNRGVYHRDLKPENLLLDNHGRLKVSDFGLSALHK---HGDILTTACGSPCYVAPELLTNKGYDGAAADVWSCGVILFELLAGYLPFDDCNLIQLYKKISQAEYTCPPWFTRRQKKLISRILDPNPKTRITIPEIM-EDSWFQMDYMP--SFINAFQLIA-MSHDLDLSGLF-EEDKQRTRLGSKHTNETI--KIEADS-SEMNKMTMHKQM----------TCSSCYDLSAEVIEVAPTNCVVEISKSAAELRMYTEFCSLLNSSAS-LQKELK
>Vitis_vinifera_CIPK14_C4P7W3
--NNIGKYQLSRTIGEGTFAKVKLAVNTENGQYVAIKIIDKHMVMENLIFQVQREIRTMKLLHHPNIVRIHEVIGTKTKIYIVMEYVSGGQLSDKMSVKKLDEQDARKHFQQLIDAVDYCHGRGVSHRDLKPENLLLDSKGNVKVSDFGLSALRK---PGDVLSTACGSPCYVAPELLANRGYDGAAADIWSCGVILFELLAGYLPFDDRNLMSLYKKITKAEYTCPEWFTPSQTKLISRILEPNPRRRISIAEIV-EDEWFQIDYEP--SFINAFQLIA-MSHDLDLSGLF-EEDKQKARFGSKHTDETI--KIEADS-S-ENKMKMHQQM----------TCSSYFNLSAEVIEVAPTHCVVEISKSAGELGVYKEFCCLLKSGIP-LEEDSN
>Vitis_vinifera_CIPK06_A5B4V8
--NNIGKYQLSRTIGEGTFAKVKLAVNTENGQYVAIKIIDKHMVMENLIFQVQREIRTMKLLHHPNIVRIHEVIGTKTKIYIVMEYVSGGQLSDKMSVKKLDEQDARKHFQQLIDAVDYCHGRGVYHRDLK---------------------------------------------LLANRGYDGAAADIWSCGVILFELLAGYLPFDDRNLMSLYKKITRAEYTCPEWFTPSQTKLISRILDPNPRRE------------------P--SFINAFQLIA-MSHDLDLSGLF-EEDKQKARFGSKHTDETI--KIEADS-SENKVQQSPDFE----------GQTTTECVKYQVIEVAPTHCVVEISKSAGELGVYKEYCPHLKATKS-LIGHLA
>Prunus_persica_CIPK17_ppa005267m
--SNIGKYQLGRTIGEGTFAKVKLALDSTNGKYVAIKVLDKHMVMENLKNQVQREIRTMKLLNHSNIVRIHEVIGTKTKIYIVMEYVSGGQLSDKMSAKRFSEGDARKLFQQLIDAVDYCHNKGVYHRDLKPENLLLCGKGSLKISDFGLSALRK---PGDLLSTKCGSPSYVAPELLVNKVYDGAAADVWSCGVILFELLAGNLPFDDSSLMSLYRKICRADYTFPKWFTESQKKLISRILDPNPETRITMPKIM-ENEWFQKDYVP--SFINAFQLIA-MSNDLDLSGLF-EEEKQKTRIGSKLTNETI--KIEADS-SETNRMKMHKQM----------NCSSYVDISAEVIEVAPTNCVVEISRSAGELGTYREFCSQLEPAVS-SQMESD
>Oryza_sativa_Predicted_Q6ETM9
-VESIGRYRVGRTIGAGTFAKVRLAVDADTGATVAVKVIDKRMVIRNLMYQVKREITAMKLLNHPNIVKIYEVIATKTKICLVMEYVSGGQLSDKLSLKRLDEKEAKKYFYQLIDAVDYCHRRGVYHRDLKPENLLVDNQGNLKVSDFGLSVLKK---PGQFLSTSCGSPCYVAPEVIQHKSYDGAAADVWSCGVILFELLAGYLPFQDCSLTNLYRRISRAQFVFPQWLSVPQKKIIIRILDPSPITRAKISDIF-DDKWLQDHCNP-SRFINAFQLIA-RCSDLDLSGLF-QE--QKTKLASPHPVQETFDKIKVAA-K-DVSMAVRMNSSLVEIQDSKLLRSLDLTLSAEVIKVTPAHCVVEVSKSTGDLRSYKEFCSLLNSASSD------
>Brachypodium_distachyon_CIPK26_Bradi3g05790.2
LEESIGKYRVGRTVGEGAFAKVKLAVDADTGGTVAVKVIDRSTVLTNLMCQVKREISAMRLLNHPNIVKIHEVIATKTKICLVMEYVPGGKLSDKLSLKRMDGREAKKYFYQLIDAVDYCHRRGVCHRDLKPENLLLDSQGNLKVSDFGLSVLRR---PGQLLSTSCGSPCYVAPEVVQHKSYDGAAADIWSCGVILFELLAGYLPFQDRSLTNLYRRISRAQFAFPQWITLSQKKIILRILDPSPLTRAKISDIF-DDEWFQEGYNP-SRFVNAFRLIA-TCSDLDLSGLF-HE--QKTKFGSPYPVQETLAMITVAA-R-DVRLSARMSNSMVKLQDIRLLRSLDLTLSAEVIEVTPAHCVVEVSKSTSDLRAYKEFCRLLNRGSS-------
>Amborella_trichopoda_CIPK06_frag|gb|FD436643.1|
-------------------------------------------------------------------------------------------------------------------------------------------------------------------------------------------ADIWSCGVILFVLLAGYLPFHDPNLMEMYRKISKAEFKCPYWFPSEVRKLLSKILDPNPNTRISISKIM-ENPWFRKGFKP-PAYLNAFDIIS-FSAGFDLSGLF-NENKKEERFTSKPSAIV-------------------------------------------------------------------------------------
>Pinus_pinaster_CIPK04_frag|gb|CT576379.1|
-------------------------------------------------------------------------------------------------------------------------------------NSARGENGDMKICDFGLSALPEQFRQDGLLHTACGTPAYVAPEIITMKGYDGAKADIWSCGIILFVLRAGYLPFQDANLMALYRKIYKGDFKYPPWFSSDLRRLVFRLLDHNPQTRITVPQLM-EVPWFRQGFKPPPPRFNAFDIIS-LSSAFNLSGMF-EEK-QQLWFTSIQPASTIISKLEEIA-K-VLRFSVKTEDCKIKLQGPELGLKGRLCIDAEIFEITPSLFIVQLHKGGGDTVEYSKLCQELRRGLK-------
>Oryza_sativa_CIPK22_Q5KQF5
-KVLQGRYELGRVLGQGASSKVYRARDARTGAHVAVKAIRKQQQPEARCVEVEREVAALRRVGHPHVVALLDVLATRSTVYLVLELASGGSVLSALDGGHYDEPAARRLFAQLASAVAHAHSLGVFHRDIKPENLLLDERGDLRLTDFGLSAFAQHLGTDGLAATHCGSPAYVAPEILLKRRYDASKADVWSCGVVLFVLTAGYLPFNDGNLMAMYRKICAAKFRCPKWCSQELRSLIGRMLDPEPDTRIKIGEIF-DHPWLQQDGSS-SMELNAFDIIG-FASGCDLSGLI-GPP-DRVRFVLP--GDKSVLDVEKEG-V-RKWCGVHVE-----------ATSGKFTAYVRVNLLPKKILMIEAERVIGS--EIPKFWHQLQIGNLLVR----
>Sorghum_bicolor_CIPK11_C4P7U3
-KVLQGRYELGRVLGRGASSKVYRARDVRSGVYVAVKAVRKPHHPEAARRSVERELAALRRVGHPHVVRLLDVLASRSTVYLVLDLARGGSVQSALERGRSEEPAARQLFGQLVSALAHAHARGVFHRDVKPENLLLDERGGLKLTDFGLCAFARQLGADGLTATACGSPAYVAPEILLKKRYDPGMADVWSCGVVLFSLTAGYLPFNDGNLMGMYRKICSGKFQCPKWLSSELRSLIGRMLDPEPERRIKVGEIL-SHPWLQRDGMS-IREMNAFDILT-FASGCDLSGLI-GTP-DRDRFVVS--INRSILDVEEEG-FRRKGFGILLE-----------TIDGKFVAQASVHLLHEEMLLVEVERASNE--ELPKFWEKLQSSLKFLT----
>Oryza_sativa_CIPK29_Q7XIW5
-RVLLGRYELGGLLGRGASAKVYLARDLLTGRDVAIKSFPNPRHLRDVLAPIEREAAILPRLRHRHVMRLREILATRKKVHFVLDLAAGGELFSLLDSGRMTEDLARHYFRQLISAVRYCHSRGVYHRDIKPENLLLDDAGDLKVADFGLGAVADG----ALHHTLCGTPAYVAPEILSRKGYNPAKVDIWSCGVVLFVLAAGYLPFNDASLVNMYRKIYAGKFRCPAWFSPELRCLVRRILDPNPATRIDTEEII-THPWFRQDASHFARDMTAFDILA-CSPGSDLSGLF-GAP-GKERVFV---GPAAVLSVEEKG-M-EGGTPVYVK-----------GENGGIVAKVCVFKIADAVSVVEVVKGYGA--EAARFWARLEPAMK-------
>Sorghum_bicolor_CIPK05_C4P7S6
-TVLLGRYELGDLLGRGASAKVYLARDLLTGRSVAIKSFPNPRAGDPV--AIEREAGILRRLRHRHVVRLHEILATRKKVHFVLDLAAGGELFSLVDSGRMTEDLARHYFRQLVSAVRYCHARGVYHRDIKPENLLLDESGALMVADFGLGAVTDGG---GLRHTMCGTPAYVAPEILSRKGYEPAKVDIWSCGVVLFVLAAGYLPFNDASLVNMYRKIYAGRFRCPGWFSPALRDLLRRVLDPDPSARIDADGIV-AHPWFRHGASDEDREPTAFDILS-FSPGSDLSALF-LG--GKERVFV---GPAAVVAVEAKG---RDGATVYVE-----------EESGVVVAKVSVFRIADAVSVVEVVKGDGP--DAVVFWELLEPAVKC------
>Zea_mays_CIPK11_B6SPQ5
-TVLLGRYELGGLLGRGASAKVYLARDLLTGRSVAIKSFPNPRAAGGVNAAIEREACILRRLRHRHVVRLHEILATRKKVHFVLDLAGGGELFSLVDSGRMTEDLARHYFRQLVSAVRYCHARGVYHRDIKPENLLLDEGGALKVADFGLGAVGGGGGGEGLRHTMCGTPAYVAPEILSRKGYEPGKVDIWSCGVVLFVLAAGYLPFNDASLVNMYRKIYAGRFRCPGWFSPALRDLLRRVLDPDPSARIDADGIV-AHPWFRHGGEE--REPTAFDILS-FSPGSDLSALF-VGGGGKERVFV----PAAVLGVEAAK-G-RDGATVYVE-----------EEGGGVLAKVSVFRLADAVSVVEVVKGDGA--DAALVWELLEPAVK-------
>Brachypodium_distachyon_CIPK03_Bradi1g17810.1
-VVLGGRYELGAMLGRGASAKVYQARDLVNGGDVAIKSFPNPGSGGG--GAIEREAAILRRLRHRHVVRLHEILGTRKKVHFVLDLASGGELFSLVDSGRMAEPLARRYFQQLISAVRYCHSRGVFHRDIKPENLLLDANGSLKVADFGLGTIPHSNPPQQQQHTLCGTPAYVAPEILAKQGYDPAKVDLWSCGVVLFVLAAGYLPFNDASLVNMYRKIYAGRFRCPPWFSRELRDLLRRILDPNPATRVSADGIL-SHPWFRGGASEGGREMTAFDILG-FSPGSDLSGMF-GAP-GRERVFV---GPAKVMGVEEKG-Q-EGGNVVFVE-----------SGNGGVVAKVIVFRIAEEVSVVEVAKGHGD--EAARFWEWLEPAMKL------
>Chlorella_sp_CIPK01_C4P7Q5
-RKKVGKYYLGRTIGEGTYAKVKYGQHSDTGEAVAIKVLDKEALVRGMVEQIKREISILKQIRHPHIVNLLEVMSSRDKIFMVMELVTGGELFDKVVEGPMKEPAARRMFSQLLDAVGHCHKQGIFHRDLKPENVLLSSNGTVKLSDFGLGVLPNPGGSEDLLRTTCGTPNYVAPEVLAKKGYRGGPADVWSLGVVLYVMVAGCLPFDEDDLVALFGKISKAEYEVPPWLSKDAVHLLGCMLNPDPDARLTIEQMW-AHPWMRSGLVR-RRKMNAFELIK---AGLDISSLF-EAVMRHTRFSSR---PATILAIENAG-R-GDRLRLYI------------NPKGKMQVLVEVTEVLPGTHMVDLQKVQGNTAEFHKWYEVLIPGAAAMSQPAE
>Ostreococcus_tauri_CIPK01_Q00XA0
--SRVGAYALKRSLGKGAFGFVKLGVQDKTGRKVAVKILDRENLLRDEQEQLKAEIKALADLFHPCIVDLIEVLTNETSVFMVMTYCPGGELYDVIRKGALNEEQARRHFQRLIQGVDFCHKKRIYHRDLKPENLFLDENGDLCIGDFGLAALREDE-EDNNLRTICGTPHFAAPEVMRTEGYDGAPADVWSCGCILYFLLTGVFPFDGQNFVQLQMLVQKTEYFAPQRISKPCEKLIRGMLVKDPAKRWTIEQVM-KSSWFKTDYEPVPKQLNAFELIN-LAA-FDVESIF-DETSNATRFMSKSDKVQAVIKEDNVK-TLRVTFE---------------DVNNGVVVTMRTYQVIPGVCVYDFSRDEGGRDRFHAWFDP-SGPVGALINDDA
>Ostreococcus_lucimarinus_CIPK01_A4S6B2
--TRVGAYALKHALGRGAFGWVKLAVQDETGAKAAIKILDRENLQRDEQDQVKAEVKAMADLTHPCIVDLKEVLSDEQSVFMVMQYCPGGEVYDRVRKGSFGEAEARRHFQRLIQGVDFCHKKRIYHRDLKPENLFFDERGELCIGDFGLAALRADA-EDTNLRTICGTPHFAAPET-RSDGYDGGPADVWSCGCILYFMLTAKYPFDGKNFVQLQLMVQKTEYFPSGSMSRSCEKLIKGMLVKDPTKRMTLDQVM-KNSWFKVDFVPVPKQLNAFELIN-IAA-FDVANIF-DETSNATRFVSKEDRVQAIIEAGVHT-Q-RVVFE---------------CQSTGQVVTMRTYQVIPGVCVYDFSRDEGGREHFHTWFDE-NHEVGKLILEAD
>Bathycoccus_prasinos_CIPK01_K8EBQ8
-KQKIGQYSVSRTLGEGAYGKVKFATMKQAKDPYAIKILNRQMLQRDEKEMLLQEIKTMAEVFHPYVVNLFEVLSGQEEVYLVLEFLSGGELYDLVKRGKLEEDCARVYFQQICQGVRFCHSRGVFHRDLKPENIFLDEKKTCKVGDFGLAA--QKVNTDGSLRTICGTPNYAAPEVMKAEGYDGKIADIWSCGCILYFMLTGDCPFYGANFVELQTQVQKVEYYNAEVIARKAIKVLEIILVKDPKKRATWPQIF-KKSWFRQNFKPVVRKINAFELMN-LTT-FDCTHMF-DDVNSTTRFISSSTEIEKVVSKGEKP-G-PIRLR---------------HNASAVQIVVEKYEIVPGIYMVNFNRLSGNRDAYYELYK--NSSIKKLALQSG
