# Supplementary material for: Comparative phylogenomics of the CBL-CIPK calcium-decoding network in the moss Physcomitrella, Arabidopsis, and other green lineages
Source: Front Plant Sci. 2014 May 14;5:187. doi: 10.3389/fpls.2014.00187 (PMC4030171; doi:10.3389/fpls.2014.00187)
Supplement: Supplementary file 7 [file DataSheet3.FASTA]

>PRIMER:PpCBL5-F1
ATGGGCTGTCTTCACTCCAAG

>PRIMER:PpCBL5-R1
TTATGAACTTGCGTCCTCCAC

>TRANSCRIPT:PpCBL5.1
ATGGGCTGTCTTCACTCCAAGCACCATAAACTGCCTCCGGGTTACGAAAATCCTCAAATTCTCGCTAGCGAAACTGCTTTTAATGTGAGCGAAGTAGAGGCGTTGTAAGAACTCTTCAAGAAAATAAGCAGTTCAGTCACTGACGACGGTCTTATTCACAAGTTTTTAGTTCCGAAACTCCTCTTCCAAACCCACGCTCTACTTGGCTTTGATTTGATGGTTGTATCCCTCTGTCGCAATCCTCGTCGTCGAGATTGGACAACCGCAACATGAAGCCACTGGAACAGAATTAGGAATTCAGAAACTTTGATGCTCATTCAGTGAACTGCTTCTAAAGGAAAATATATTATGATCAAGAGTGTGGAATGTCAGCTTGCACTCTTCAAAAACCGCAAGAAAGAGAATCTTTTTGCTGACAGGGTTTTTGATTTGTTCGACTTGAAGCAAAACGGAGTAATTGAATTTGGTGAATTCGTACGCTCTCTCAGTGTTTTTCATCCCAATGCATCTCTTGAAGAGAAAATCAATTTTTCTTTTCAACTCTACGATTTGCGGAAAACGGGCTACATTGAGCGTGACGAGGTGAAGGAAATGGTGATAGCACTGCTGTCGGAGTCCGATATGAAATTATCTGACGATATAATCGAGACCATTCTGGACAAAATTTTTAAGGAGGCTGAAACTAAGCAGGATGAACGGATCGATAAGGGCGAGTGGAACAGCCTTGTTGTGCGACATCCCTCTCTTATGAAAAATATGACGCTGCCTTATCTTAGGGACATCACCATCACTTTCCCAAGCTTTGTATTCCACTCAGAAGTGGAGGACGCAAGTTCATAA

>PRIMER:PpCIPK8-F1
ATGAATAAGAATAGTCAGCGCATG

>PRIMER:PpCIPK8-R1
GAACTTGGTTCACTTCACTGTAGAAG

>TRANSCRIPT:PpCIPK8.1
ATGAATAAGAATAGTCAGCGCATGAGGGTTGGGAAATATGAACTTGGTAGAACTCTTGGAGAAGGCACTTTCGCCAAAGTCAAGTTTGCAAAGAATTTGGAGACTGGCCAAAGCGTAGCCATCAAAGTTCTGGATAAGGACAAGATCCTCAAACATAAGATGGTTCAGCAGATTAAAAGAGAAATATCCACGATGAAGCTAGTGAAGCACCCGTATATTGTGCAACTTCTTGAGGTCATGGCTAGCAAAACAAAAATCTACATTGTTCTGGAGTATGTGACTGGTGGCGGGCTTTTTGATAAAATCTTTCATCAGAGGCGACTCAAAGAAGACGAAGCAAGGAAGTACTTTCAGCAGCTCCAATTTCTTGGCTAATCGTGACACTAATTTTTTTTTTTTTTTTTTTTTTTTTTTTTTTAAAACTTTTGTGGACACTCAACAGCCAGAGAACTTGCTTGTGGATGCAAATGGTAATCTAAAGATCTCAAATTTCGGCTTTAGTGCACTATCTCAACAATGCAGGCAGACTTGTGGTCATGTGGTGGTATCCTCTTTGTGCTCATGGCTGGTTATTTACCCTTTAACGGGTACAAGAAGATAAACCGACCAGGGTTCACTTGCCGTTCCTTTTTCTCAGCTGGCGCTAGGAGATTGATAATGGGAATTTTGGACCCTAATCCTAAAACCCGTATCACAACTGAAAAAATCTACCAAAACAACTGGTTTAAGAAAGAATACTCTCCCCCTAAGTTTGAGAAGGACTTGGACATCAACCTCGACGATATTGATGCTGTTTTCAGCGAGTCCACAGATTATATGGTTACTGAGGAAAAGGATATTATGCCACCGGCAATGATTGCATTTGAGCTCCTCTCTCTCTCGTGGTCTTAATCTGTCTGGCCTATTTGAAACACAAAGCCAGGATCTTAGGCCACAGAACGAGTCAAGATTCACGAGCACAAAGCCTGCTAATGAAATTATTAGCACCATTGAGAAAGCTGCTAAGCCTTCGGGCTTCAATGTACAGAAACATGATCACAAGATGAAGTTGTAAGCAGACAAGCACGGCAGAAAGGGCCATCTTTCAGTGGTTACTGAGGTTTTTGAAGTGGCGCCATCTCTTCACATGGTTCAGTTACGAAAGAAGGGAGAAGATACACAAGAGTATCACAGCGTAAGTACATGTGTTTTGCACAGTTCTGATGAAATGCAAGCAGAACATGAAGCTTCTCAATGGTGCTAATACCTACATATACTTCCAAAAGTAAATCCTAGGAGTATGCATTTCTTATTGCTGCGTGAAAATTTTAAGCTGTGTTTACCTTGACTGTAGTTTTTTGGAGACCTTTCTAAAGGCCTCAATGACATAGTTTGGACACCGCCAAAAGATAGGAATTCTTCTACAGTGAAGTGAACCAAG

>TRANSCRIPT:PpCBL5.2
ATGAATAAGAATAGTCAGCGCATGAGGGTTGGGAAATATGAACTTGGTAGAACTCTTGGAGAAGGCACTTTCGCCAAAGTCAAGTTTGCAAAGAATTTGGAGACTGGCCAAAGCGTAGCCATCAAAGTTCTGGATAAGGACAAGATCCTCAAACATAAGATGGTTCAGCAGATTAAAAGAGAAATATCCACGATGAAGCTAGTGAAGCACCCGTATATTGTGCAACTTCTTGAGGTCATGGCTAGCAAAACAAAAATCTACATTGTTCTGGAGTATGTGACTGGTGGCGGGCTTTTTGATAAAATCTTTCATCAGAGGCGACTCAAAGAAGACGAAGCAAGGAAGTACTTTCAGCAGCTCCAATTTCTTGGCTAATCGTGACACTAATTTTTTTTTTTTTTTTTTTTTTTTTTTTTTTAAAACTTTTGTGGACACTCAACAGCCAGAGAACTTGCTTGTGGATGCAAATGGTAATCTAAAGATCTCAAATTTCGGCTTTAGTGCACTATCTCAACAATGCAGGGCGGACGGTTTGTTACACACAACATGCGGAACCCCCAATTATGTCGCTCCTGAGGTGATTAATGATAAAGGTTATCATGGATCTACAGCAGACTTGTGGTCATGTGGTGGTATCCTCTTTGTGCTCATGGCTGGTTATTTACCCTTTAACGGGTACAAGAAGATAAACCGACCAGGGTTCACTTGCCGTTCCTTTTTCTCAGCTGGCGCTAGGAGATTGATAATGGGAATTTTGGACCCTAATCCTAAAACCCGTATCACAACTGAAAAAATCTACCAAAACAACTGGTTTAAGAAAGAATACTCTCCCCCTAAGTTTGAGAAGGACTTGGACATCAACCTCGACGATATTGATGCTGTTTTCAGCGAGTCCACAGATTATATGGTTACTGAGGAAAAGGATATTATGCCACCGGCAATGATTGCATTTGAGCTCCTCTCTCTCTCGTGGTCTTAATCTGTCTGGCCTATTTGAAACACAAAGCCAGGATCTTAGGCCACAGAACGAGTCAAGATTCACGAGCACAAAGCCTGCTAATGAAATTATTAGCACCATTGAGAAAGCTGCTAAGCCTTCGGGCTTCAATGTACAGAAACATGATCACAAGATGAAGTTGTAAGCAGACAAGCACGGCAGAAAGGGCCATCTTTCAGTGGTTACTGAGGTTTTTGAAGTGGCGCCATCTCTTCACATGGTTCAGTTACGAAAGAAGGGAGAAGATACACAAGAGTATCACAGCGTAAGTACATGTGTTTTGCACAGTTCTGATGAAATGCAAGCAGAACATGAAGCTTCTCAATGGTGCTAATACCTACATATACTTCCAAAAGTAAATCCTAGGAGTATGCATTTCTTATTGCTGCGTGAAAATTTTAAGCTGTGTTTACCTTGACTGTAGTTTTTTGGAGACCTTTCTAAAGGCCTCAATGACATAGTTTGGACACCGCCAAAAGATAGGAATTCTTCTACAGTGAAGTGAACCAAG
